# Supplementary material for: Multi-Omics Characterization of E3 Regulatory Patterns in Different Cancer Types
Source: Int J Mol Sci. 2024 Jul 11;25(14):7639. doi: 10.3390/ijms25147639 (PMC11276688; doi:10.3390/ijms25147639)
Supplement: Supplementary file 1 [file ijms-25-07639-s001.zip]

Archive with 14 entries (14 files):
- .DS_Store
- Supplementary Information_revised.pdf
- Supplementary Tables/.DS_Store
- Supplementary Tables/Table S1.xlsx
- Supplementary Tables/Table S10.xlsx
- Supplementary Tables/Table S11.xlsx
- Supplementary Tables/Table S12.xlsx
- Supplementary Tables/Table S2.xlsx
- Supplementary Tables/Table S3.xlsx
- Supplementary Tables/Table S4.xlsx
- Supplementary Tables/Table S5.xlsx
- Supplementary Tables/Table S6.xlsx
- Supplementary Tables/Table S7.xlsx
- Supplementary Tables/Table S9.xlsx
