# Supplementary material for: Multi-Omics Characterization of E3 Regulatory Patterns in Different Cancer Types
Source: Int J Mol Sci. 2024 Jul 11;25(14):7639. doi: 10.3390/ijms25147639 (PMC11276688; doi:10.3390/ijms25147639)
Supplement: Supplementary file 1 [file ijms-25-07639-s001.zip › Supplementary Tables/Table S1.xlsx]

## Sheet: Human E3 ubiquitin ligases
UniProt Gene Name (Primary)
AIRE
AMFR
AREL1
ARIH1
ARIH2
BARD1
BFAR
BIRC2
BIRC3
BIRC7
BMI1
BRAP
BRCA1
CADPS2
CAP1
CAPS2
CBL
CBLB
CBLC
CBLL1
CBX4
CCNB1IP1
CHFR
CNOT4
CRBN
CREBBP
CUL9
DCUN1D1
DCUN1D2
DCUN1D3
DCUN1D5
DTX1
DTX2
DTX3
DTX3L
DTX4
DZIP3
E4F1
EP300
FANCL
FBXL19
FUS
G2E3
HACE1
HECTD1
HECTD2
HECTD3
HECTD4
HECW1
HECW2
HERC1
HERC2
HERC3
HERC4
HERC5
HERC6
HLTF
HUWE1
ING1
ING4
IRF2BP1
IRF2BPL
ITCH
KAT2B
KCMF1
KDM2B
KMT2A
KMT2B
LITAF
LNX1
LRSAM1
LTN1
MAP3K1
MARCHF1
MARCHF10
MARCHF11
MARCHF2
MARCHF3
MARCHF4
MARCHF5
MARCHF6
MARCHF7
MARCHF8
MARCHF9
MDM2
MDM4
MGRN1
MIB1
MIB2
MID1
MID2
MKRN1
MNAT1
MSL2
MUL1
MYCBP2
MYLIP
NEDD4
NEDD4L
NEURL1B
NEURL3
NFX1
NHLRC1
NOSIP
NSMCE1
NSMCE2
OSTM1
PARK2
PCGF1
PCGF2
PCGF3
PDLIM2
PDZRN3
PELI1
PELI2
PELI3
PEX10
PEX12
PEX2
PHRF1
PJA1
PJA2
PML
PPARG
PPIL2
PRPF19
RABGEF1
RAD18
RAG1
RANBP2
RASD2
RBBP6
RBCK1
RBX1
RC3H1
RC3H2
RCHY1
RFFL
RFPL4A
RFWD2
RFWD3
RING1
RLIM
RNF10
RNF103
RNF11
RNF111
RNF113A
RNF113B
RNF114
RNF115
RNF121
RNF122
RNF123
RNF125
RNF126
RNF128
RNF13
RNF130
RNF133
RNF135
RNF138
RNF139
RNF14
RNF141
RNF144B
RNF146
RNF150
RNF152
RNF166
RNF167
RNF168
RNF170
RNF180
RNF181
RNF182
RNF185
RNF186
RNF19A
RNF19B
RNF2
RNF20
RNF208
RNF213
RNF216
RNF217
RNF220
RNF24
RNF25
RNF26
RNF31
RNF34
RNF38
RNF4
RNF40
RNF41
RNF43
RNF5
RNF6
RNF7
RNF8
RNFT1
RWDD3
SAG
SART1
SH3RF1
SH3RF3
SHPRH
SIAH1
SIAH2
SMURF1
SMURF2
SNURF
STC1
STUB1
SYVN1
TMEM129
TOPORS
TRAF2
TRAF3
TRAF3IP2
TRAF5
TRAF6
TRAF7
TRAIP
TRIM11
TRIM13
TRIM15
TRIM17
TRIM2
TRIM21
TRIM22
TRIM23
TRIM24
TRIM25
TRIM26
TRIM27
TRIM28
TRIM3
TRIM31
TRIM32
TRIM33
TRIM34
TRIM35
TRIM36
TRIM37
TRIM38
TRIM39
TRIM4
TRIM40
TRIM41
TRIM43
TRIM45
TRIM46
TRIM47
TRIM5
TRIM50
TRIM51
TRIM54
TRIM56
TRIM59
TRIM6
TRIM62
TRIM63
TRIM65
TRIM68
TRIM71
TRIM72
TRIM73
TRIM74
TRIM8
TRIM9
TRIP12
TTC3
UBE3A
UBE3B
UBE3C
UBE3D
UBE4A
UBE4B
UBOX5
UBR1
UBR2
UBR3
UBR4
UBR5
UBR7
UFL1
UHRF1
UHRF2
VPS18
VPS41
WWP1
WWP2
XIAP
ZFP91
ZMIZ1
ZMIZ2
ZNF230
ZNF645
ZNRF1
ZNRF2
ZNRF3
ZNRF4
ZSWIM2
ABTB1
AHR
AMBRA1
ANAPC1
ANAPC10
ANAPC11
ANAPC13
ANAPC2
ANAPC4
ANAPC5
ANAPC7
APC2
ARNT
ASB1
ASB11
ASB12
ASB15
ASB2
ASB3
ASB4
ASB6
ASB7
ASB8
ASB9
ATG16L1
BCL6B
BRWD1
BTBD9
BTRC
CCNF
CDC16
CDC20
CDC23
CDC26
CDC27
CDCA3
CIAO1
CISH
CORO7
CSTF1
CUL1
CUL2
CUL3
CUL4A
CUL4B
CUL5
CUL7
DCAF10
DCAF11
DCAF12
DCAF13
DCAF15
DCAF16
DCAF17
DCAF4
DCAF5
DCAF6
DCAF7
DCAF8
DDB1
DDB2
DTL
EED
ERCC8
FBXL12
FBXL14
FBXL15
FBXL17
FBXL2
FBXL20
FBXL21
FBXL3
FBXL4
FBXL5
FBXL6
FBXL7
FBXO10
FBXO11
FBXO15
FBXO17
FBXO18
FBXO2
FBXO22
FBXO25
FBXO27
FBXO28
FBXO3
FBXO30
FBXO31
FBXO32
FBXO33
FBXO4
FBXO40
FBXO42
FBXO44
FBXO45
FBXO6
FBXO7
FBXO8
FBXO9
FBXW10
FBXW11
FBXW2
FBXW4
FBXW5
FBXW7
FBXW8
FEM1B
FZR1
GAN
GNB2
GNB2L1
GRWD1
HOXB4
KATNB1
KBTBD13
KBTBD7
KCTD11
KCTD13
KCTD21
KCTD5
KCTD6
KEAP1
KLHL10
KLHL11
KLHL12
KLHL13
KLHL17
KLHL2
KLHL20
KLHL21
KLHL22
KLHL3
KLHL40
KLHL41
KLHL42
KLHL7
KLHL8
KLHL9
LRR1
LRRC41
MED8
NACC1
NEDD8
NEURL2
NLE1
NUP43
PAFAH1B1
PHIP
PLAA
POC1B
PWP1
RAB40C
RBBP4
RBBP5
RBBP7
RCBTB1
REN
RHOBTB1
RHOBTB2
RHOBTB3
RICTOR
SKP2
SMU1
SNRNP40
SOCS1
SOCS2
SOCS3
SOCS4
SOCS5
SOCS6
SOCS7
SPOP
SPSB1
SPSB2
SPSB4
TAF5
TBL1X
TBL1XR1
TCEB1
TCEB2
TLE1
TLE2
TLE3
TMF1
TNFAIP1
TRPC4AP
VHL
VPRBP
WDR11
WDR12
WDR26
WDR5
WDR53
WDR59
WDR5B
WDR61
WDR76
WDR82
WDTC1
WSB1
WSB2
ZBTB18
ZC3HC1
