# Supplementary material for: Multi-Omics Characterization of E3 Regulatory Patterns in Different Cancer Types
Source: Int J Mol Sci. 2024 Jul 11;25(14):7639. doi: 10.3390/ijms25147639 (PMC11276688; doi:10.3390/ijms25147639)
Supplement: Supplementary file 1 [file ijms-25-07639-s001.zip › Supplementary Tables/Table S10.xlsx]

## Sheet: Header
Header	Meaning
E3	E3 Gene Name
Substrate	Substrate Gene Name
E3_protein_logFC	Log2 (Fold change) of protein expressional alteration of E3 (Tumor vs. Normal)
E3_protein_FDR	Adjusted P-value of protein-based differential expression analysis of the E3
Substrate_protein_logFC	Log2 (Fold change) of protein expressional alteration of substrates (Tumor vs. Normal)
Substrate_protein_FDR	Adjusted P-value of protein-based differential expression analysis of the substrate
Substrate_mRNA_logFC	Log2 (Fold change) of mRNA expressional alteration of substrates (Tumor vs. Normal)
Substrate_mRNA_FDR	Adjusted P-value of mRNA-based differential expression analysis of the substrate

## Sheet: Summary table
E3	Substrate	E3_protein_logFC	E3_protein_FDR	Substrate_protein_logFC	Substrate_protein_FDR	Substrate_mRNA_logFC	Substrate_mRNA_FDR
CBLL1	ANXA2	0.6539	3.093e-11	-2.371	1.135e-16	0.195061	0.011005
SMURF1	ODF2	1.127	5.778e-11	-2.07	1.29e-16	0.467257	8.68214e-22
SKP2	BRCA2	1.42	1.311e-11	-0.4882	0.0006792	1.5359	6.92682e-78
SMURF1	RAD23A	1.127	5.778e-11	-1.568	3.011e-16	0.417421	8.01996e-12
FBXO45	PAWR	0.5718	2.462e-08	-1.113	1.844e-12	0.532028	6.92965e-13
SMURF1	UBXN6	1.127	5.778e-11	-1.539	8.855e-17	-0.0625746	0.153036
RNF4	SUMO2	2.01	2.864e-16	-0.7234	2.717e-07	0.68856	3.63724e-36
TRIP12	NAE1	0.6867	4.62e-13	-0.3429	1.326e-08	0.838499	1.66672e-41
SMURF1	IMPACT	1.127	5.778e-11	-0.3901	0.0001693	0.687156	5.9772e-19
FBXL19	RAC1	0.897	1.949e-07	-0.606	8.406e-09	0.390581	5.65629e-14
SMURF1	RAC1	1.127	5.778e-11	-0.606	8.406e-09	0.390581	5.65629e-14
BRCA1	NF2	1.785	2.685e-13	-0.6069	1.932e-12	0.313558	1.34603e-10
SIAH2	BAG1	3.645	8.855e-17	-0.9085	5.718e-12	-0.046879	0.583224
SIAH2	TRAF2	3.645	8.855e-17	0.1317	0.2732	0.831305	1.09664e-35
TRIM11	PHLPP1	0.7705	6.773e-11	0.09171	0.422	0.777756	1.15145e-18
SMURF1	RABEP2	1.127	5.778e-11	-0.2402	0.001064	0.441851	4.19049e-14
BRCA1	PSMA7	1.785	2.685e-13	-0.04118	0.5089	0.625795	3.61897e-46
BRCA1	AKT1	1.785	2.685e-13	-0.631	2.816e-11	0.0347524	0.54899
TRAF4	AKT1	0.5609	3.245e-05	-0.631	2.816e-11	0.0347524	0.54899
SKP2	AKT1	1.42	1.311e-11	-0.631	2.816e-11	0.0347524	0.54899
RNF185	DVL2	0.7271	3.267e-07	0.01271	0.9211	0.587608	6.47627e-19
SKP2	CTNNB1	1.42	1.311e-11	-0.6404	7.611e-08	-0.128952	0.0151616
TBL1X	CTNNB1	1.052	3.836e-15	-0.6404	7.611e-08	-0.128952	0.0151616
TRIM33	CTNNB1	0.6059	5.275e-11	-0.6404	7.611e-08	-0.128952	0.0151616
SMURF1	CSNK2A2	1.127	5.778e-11	-0.2024	0.002767	0.308835	3.35031e-12
FZR1	MAPK8	0.5246	3.505e-06	-0.4528	6.182e-10	-0.0119389	0.843463
FZR1	DCPS	0.5246	3.505e-06	-0.08805	0.3683	0.349727	5.55363e-17
UBR5	CAPZA1	1.175	8.991e-17	-0.1336	0.1273	0.249467	1.57449e-06
RNF126	MET	0.8682	1.601e-10	0.2956	0.3273	0.458725	2.82231e-05
RNF115	MET	1.237	9.664e-12	0.2956	0.3273	0.458725	2.82231e-05
SMURF1	UBQLN1	1.127	5.778e-11	0.04746	0.4397	0.191007	2.93152e-05
