# Supplementary material for: Multi-Omics Characterization of E3 Regulatory Patterns in Different Cancer Types
Source: Int J Mol Sci. 2024 Jul 11;25(14):7639. doi: 10.3390/ijms25147639 (PMC11276688; doi:10.3390/ijms25147639)
Supplement: Supplementary file 1 [file ijms-25-07639-s001.zip › Supplementary Tables/Table S11.xlsx]

## Sheet: Survival analysis results
E3	Beta	HR (95% CI for HR)	Wald test	P-value
TRIM33	-0.97	0.38 (0.18-0.78)	7	0.0082
RNF4	0.62	1.9 (1.2-3)	6.4	0.011
UHRF1	-0.22	0.8 (0.61-1.1)	2.4	0.12
CUL1	-0.53	0.59 (0.3-1.1)	2.4	0.12
CBLC	-0.21	0.81 (0.62-1.1)	2.4	0.12
UBE4B	-0.55	0.58 (0.29-1.2)	2.4	0.13
SIAH2	-0.26	0.77 (0.54-1.1)	2.1	0.15
TRIM59	0.25	1.3 (0.9-1.9)	1.9	0.17
TRAF4	-0.29	0.75 (0.5-1.1)	1.9	0.17
FBXO6	-0.23	0.79 (0.56-1.1)	1.7	0.19
KEAP1	-0.2	0.82 (0.61-1.1)	1.6	0.21
HLTF	0.17	1.2 (0.89-1.6)	1.4	0.24
TRIP12	-0.39	0.67 (0.35-1.3)	1.4	0.24
TOPORS	0.27	1.3 (0.81-2.1)	1.2	0.26
EP300	-0.55	0.58 (0.22-1.5)	1.3	0.26
NOSIP	0.3	1.3 (0.76-2.4)	1	0.31
FZR1	-0.36	0.7 (0.35-1.4)	0.99	0.32
PIAS4	-0.27	0.77 (0.44-1.3)	0.89	0.34
CBLB	0.19	1.2 (0.79-1.8)	0.74	0.39
UBR5	0.3	1.4 (0.67-2.8)	0.7	0.4
WDHD1	-0.11	0.89 (0.69-1.2)	0.72	0.4
CNOT4	-0.3	0.74 (0.34-1.6)	0.61	0.43
UCHL1	-0.053	0.95 (0.82-1.1)	0.55	0.46
TRIM11	-0.26	0.77 (0.38-1.6)	0.53	0.47
CCAR1	-0.38	0.68 (0.23-2)	0.47	0.5
SMURF1	0.11	1.1 (0.78-1.6)	0.37	0.54
RNF185	0.16	1.2 (0.71-1.9)	0.38	0.54
TRIM24	-0.17	0.85 (0.49-1.4)	0.37	0.54
SYVN1	0.14	1.2 (0.71-1.9)	0.33	0.57
TBL1X	-0.14	0.87 (0.55-1.4)	0.32	0.57
RFFL	0.16	1.2 (0.68-2)	0.32	0.57
RNF2	0.17	1.2 (0.56-2.5)	0.21	0.65
FBXL19	0.094	1.1 (0.74-1.6)	0.21	0.65
TRIM28	0.12	1.1 (0.66-1.9)	0.2	0.66
SQSTM1	0.063	1.1 (0.81-1.4)	0.2	0.66
PRPF19	-0.17	0.85 (0.39-1.8)	0.18	0.67
DTX2	-0.06	0.94 (0.69-1.3)	0.14	0.7
CBLL1	0.12	1.1 (0.59-2.2)	0.14	0.71
MSL2	0.064	1.1 (0.73-1.6)	0.11	0.74
FBXO45	0.12	1.1 (0.55-2.3)	0.11	0.74
RNF126	0.05	1.1 (0.66-1.7)	0.04	0.83
BRCA1	0.038	1 (0.72-1.5)	0.04	0.84
CDC20	0.017	1 (0.79-1.3)	0.02	0.89
RNF115	0.03	1 (0.67-1.6)	0.02	0.89
DTL	0.015	1 (0.78-1.3)	0.01	0.91
ZFP91	0.031	1 (0.55-1.9)	0.01	0.92
SKP2	-0.0087	0.99 (0.73-1.3)	0	0.95
RNF5	-0.0075	0.99 (0.72-1.4)	0	0.96
DTX3L	0.0053	1 (0.72-1.4)	0	0.97
