# Supplementary material for: Multi-Omics Characterization of E3 Regulatory Patterns in Different Cancer Types
Source: Int J Mol Sci. 2024 Jul 11;25(14):7639. doi: 10.3390/ijms25147639 (PMC11276688; doi:10.3390/ijms25147639)
Supplement: Supplementary file 1 [file ijms-25-07639-s001.zip › Supplementary Tables/Table S12.xlsx]

## Sheet: Predicted substrates of TRIM33
SwissProt ID (E3)	Gene Symbol (E3)	SwissProt ID (Substrate)	Gene Symbol(Substrate)	Domain_LikelihoodRatio	Go_LikelihoodRatio	Network_LikelihoodRatio	Motif_LikelihoodRatio	Confidence Score	Species
Q9UPN9	TRIM33	P04637	TP53	12.12	5.94	3.83	4.28	0.956	H.sapiens	Note: The genes in red are those enriched in human cell cycle pathway among the top 20 predicted substrates of TRIM33.
Q9UPN9	TRIM33	Q03014	HHEX	2.88	5.94	3.83	4.28	0.92	H.sapiens
Q9UPN9	TRIM33	O15164	TRIM24	4.24	3.63	3.83	4.28	0.917	H.sapiens
Q9UPN9	TRIM33	Q13263	TRIM28	4.24	3.63	3.83	4.28	0.917	H.sapiens
Q9UPN9	TRIM33	Q9UPN9	TRIM33	4.24	3.46	3.83	4.28	0.915	H.sapiens
Q9UPN9	TRIM33	O15350	TP73	3.9	2.69	3.83	4.09	0.902	H.sapiens
Q9UPN9	TRIM33	P29590	PML	4.24	5.94	3.83	1.32	0.891	H.sapiens
Q9UPN9	TRIM33	Q969Q1	TRIM63	4.24	5.94	1	4.09	0.882	H.sapiens
Q9UPN9	TRIM33	Q00987	MDM2	1	5.94	3.83	4.09	0.877	H.sapiens
Q9UPN9	TRIM33	P14373	TRIM27	4.24	2.2	3.83	2.28	0.871	H.sapiens
Q9UPN9	TRIM33	Q15911	ZFHX3	2.88	5.94	1	4.28	0.866	H.sapiens
Q9UPN9	TRIM33	P26992	CNTFR	2.88	5.85	1	4.28	0.865	H.sapiens
Q9UPN9	TRIM33	Q99453	PHOX2B	2.88	5.85	1	4.28	0.865	H.sapiens
Q9UPN9	TRIM33	Q8NF64	ZMIZ2	4.24	3.63	1	4.28	0.86	H.sapiens
Q9UPN9	TRIM33	Q9UJV3	MID2	4.24	3.63	1	4.28	0.86	H.sapiens
Q9UPN9	TRIM33	Q9ULJ6	ZMIZ1	4.24	3.63	1	4.28	0.86	H.sapiens
Q9UPN9	TRIM33	P24385	CCND1	4.24	3.63	1	4.09	0.858	H.sapiens
Q9UPN9	TRIM33	Q8N2W9	PIAS4	4.24	3.63	1	4.09	0.858	H.sapiens
Q9UPN9	TRIM33	P06400	RB1	1	3.63	3.83	4.28	0.855	H.sapiens
Q9UPN9	TRIM33	P06401	PGR	1	3.63	3.83	4.28	0.855	H.sapiens
Q9UPN9	TRIM33	P08670	VIM	4.24	2.78	3.83	1.32	0.855	H.sapiens
Q9UPN9	TRIM33	P12755	SKI	1	3.63	3.83	4.28	0.855	H.sapiens
Q9UPN9	TRIM33	Q12873	CHD3	1	3.63	3.83	4.28	0.855	H.sapiens
Q9UPN9	TRIM33	P36897	TGFBR1	1	3.46	3.83	4.28	0.852	H.sapiens
Q9UPN9	TRIM33	P10275	AR	1	5.94	3.83	2.28	0.847	H.sapiens
Q9UPN9	TRIM33	P07196	NEFL	4.24	2.69	1	4.28	0.844	H.sapiens
Q9UPN9	TRIM33	Q8WZ42	TTN	4.24	2.69	1	4.28	0.844	H.sapiens
Q9UPN9	TRIM33	Q05516	ZBTB16	1	3.07	3.83	4.09	0.843	H.sapiens
Q9UPN9	TRIM33	P07197	NEFM	4.24	2.69	1	4.09	0.841	H.sapiens
Q9UPN9	TRIM33	Q04206	RELA	1	2.76	3.83	4.28	0.84	H.sapiens
Q9UPN9	TRIM33	O75364	PITX3	2.88	3.63	1	4.28	0.839	H.sapiens
Q9UPN9	TRIM33	O75912	DGKI	2.88	3.63	1	4.28	0.839	H.sapiens
Q9UPN9	TRIM33	P15056	BRAF	2.88	3.63	1	4.28	0.839	H.sapiens
Q9UPN9	TRIM33	P21817	RYR1	2.88	3.63	1	4.28	0.839	H.sapiens
Q9UPN9	TRIM33	Q06418	TYRO3	2.88	3.63	1	4.28	0.839	H.sapiens
Q9UPN9	TRIM33	Q5VST9	OBSCN	2.88	3.63	1	4.28	0.839	H.sapiens
Q9UPN9	TRIM33	Q86XP1	DGKH	2.88	3.63	1	4.28	0.839	H.sapiens
Q9UPN9	TRIM33	Q9NRM7	LATS2	2.88	3.63	1	4.28	0.839	H.sapiens
Q9UPN9	TRIM33	O95405	ZFYVE9	1	2.78	3.83	4.09	0.837	H.sapiens
Q9UPN9	TRIM33	P37173	TGFBR2	1	8.56	3.83	1.32	0.837	H.sapiens
Q9UPN9	TRIM33	Q9H3D4	TP63	3.9	2.69	1	4.09	0.837	H.sapiens
Q9UPN9	TRIM33	Q9UER7	DAXX	1	2.78	3.83	4.09	0.837	H.sapiens
Q9UPN9	TRIM33	P11274	BCR	2.88	3.63	1	4.09	0.836	H.sapiens
Q9UPN9	TRIM33	Q00839	HNRNPU	2.88	3.63	1	4.09	0.836	H.sapiens
Q9UPN9	TRIM33	Q15139	PRKD1	2.88	3.46	1	4.28	0.836	H.sapiens
Q9UPN9	TRIM33	Q15746	MYLK	2.88	3.63	1	4.09	0.836	H.sapiens
Q9UPN9	TRIM33	P21579	SYT1	2.88	3.46	1	4.09	0.833	H.sapiens
Q9UPN9	TRIM33	Q14896	MYBPC3	4.24	2.2	1	4.28	0.832	H.sapiens
Q9UPN9	TRIM33	A6NCS4	NKX2-6	2.88	5.94	1	2.28	0.831	H.sapiens
Q9UPN9	TRIM33	Q68CZ1	RPGRIP1L	2.88	5.94	1	2.28	0.831	H.sapiens
Q9UPN9	TRIM33	Q6UWB1	IL27RA	2.88	5.94	1	2.28	0.831	H.sapiens
Q9UPN9	TRIM33	Q9H2W2	MIXL1	2.88	5.94	1	2.28	0.831	H.sapiens
Q9UPN9	TRIM33	P22105	TNXB	2.88	5.85	1	2.28	0.83	H.sapiens
Q9UPN9	TRIM33	P48742	LHX1	2.88	5.85	1	2.28	0.83	H.sapiens
Q9UPN9	TRIM33	Q99715	COL12A1	2.88	5.85	1	2.28	0.83	H.sapiens
Q9UPN9	TRIM33	P30279	CCND2	4.24	2.2	1	4.09	0.829	H.sapiens
Q9UPN9	TRIM33	P30281	CCND3	4.24	2.2	1	4.09	0.829	H.sapiens
Q9UPN9	TRIM33	Q12899	TRIM26	4.24	2.2	1	4.09	0.829	H.sapiens
Q9UPN9	TRIM33	Q8IYM9	TRIM22	4.24	2.2	1	4.09	0.829	H.sapiens
Q9UPN9	TRIM33	Q9C035	TRIM5	4.24	2.2	1	4.09	0.829	H.sapiens
Q9UPN9	TRIM33	O95390	GDF11	1	8.56	1	4.28	0.827	H.sapiens
Q9UPN9	TRIM33	P00734	F2	1	8.56	1	4.28	0.827	H.sapiens
Q9UPN9	TRIM33	P03971	AMH	1	8.56	1	4.28	0.827	H.sapiens
Q9UPN9	TRIM33	P49765	VEGFB	1	8.56	1	4.28	0.827	H.sapiens
Q9UPN9	TRIM33	P56975	NRG3	1	8.56	1	4.28	0.827	H.sapiens
Q9UPN9	TRIM33	Q9Y219	JAG2	1	8.56	1	4.28	0.827	H.sapiens
Q9UPN9	TRIM33	O75376	NCOR1	1	2.2	3.83	4.28	0.826	H.sapiens
Q9UPN9	TRIM33	Q16587	ZNF74	1	2.2	3.83	4.28	0.826	H.sapiens
Q9UPN9	TRIM33	Q92736	RYR2	2.88	3.07	1	4.09	0.826	H.sapiens
Q9UPN9	TRIM33	O60563	CCNT1	4.24	2.2	3.83	1	0.825	H.sapiens
Q9UPN9	TRIM33	O15240	VGF	1	8.56	1	4.09	0.824	H.sapiens
Q9UPN9	TRIM33	O15344	MID1	4.24	3.63	1	2.28	0.824	H.sapiens
Q9UPN9	TRIM33	O75925	PIAS1	4.24	3.63	1	2.28	0.824	H.sapiens
Q9UPN9	TRIM33	P14735	IDE	1	8.56	1	4.09	0.824	H.sapiens
Q9UPN9	TRIM33	P15692	VEGFA	1	8.56	1	4.09	0.824	H.sapiens
Q9UPN9	TRIM33	P51858	HDGF	1	8.56	1	4.09	0.824	H.sapiens
Q9UPN9	TRIM33	Q13049	TRIM32	4.24	3.63	1	2.28	0.824	H.sapiens
Q9UPN9	TRIM33	Q8IZ07	ANKRD13A	1	8.56	1	4.09	0.824	H.sapiens
Q9UPN9	TRIM33	Q9BYM8	RBCK1	4.24	3.63	1	2.28	0.824	H.sapiens
Q9UPN9	TRIM33	Q9Y240	CLEC11A	1	8.56	1	4.09	0.824	H.sapiens
Q9UPN9	TRIM33	Q9Y2M0	FAN1	1	8.56	1	4.09	0.824	H.sapiens
Q9UPN9	TRIM33	Q9Y6X2	PIAS3	4.24	3.63	1	2.28	0.824	H.sapiens
Q9UPN9	TRIM33	O43364	HOXA2	2.88	2.78	1	4.28	0.823	H.sapiens
Q9UPN9	TRIM33	O75462	CRLF1	2.88	2.78	1	4.28	0.823	H.sapiens
Q9UPN9	TRIM33	P13378	HOXD8	2.88	2.78	1	4.28	0.823	H.sapiens
Q9UPN9	TRIM33	P28360	MSX1	2.88	2.78	1	4.28	0.823	H.sapiens
Q9UPN9	TRIM33	P31270	HOXA11	2.88	2.78	1	4.28	0.823	H.sapiens
Q9UPN9	TRIM33	P50458	LHX2	2.88	2.78	1	4.28	0.823	H.sapiens
Q9UPN9	TRIM33	P78367	NKX3-2	2.88	2.78	1	4.28	0.823	H.sapiens
Q9UPN9	TRIM33	Q8NFW5	DMBX1	2.88	2.78	1	4.28	0.823	H.sapiens
Q9UPN9	TRIM33	Q99626	CDX2	2.88	2.78	1	4.28	0.823	H.sapiens
Q9UPN9	TRIM33	Q9UIU6	SIX4	2.88	2.78	1	4.28	0.823	H.sapiens
Q9UPN9	TRIM33	O43365	HOXA3	2.88	2.76	1	4.28	0.822	H.sapiens
Q9UPN9	TRIM33	O60902	SHOX2	2.88	2.76	1	4.28	0.822	H.sapiens
Q9UPN9	TRIM33	P20265	POU3F2	2.88	2.76	1	4.28	0.822	H.sapiens
Q9UPN9	TRIM33	Q01851	POU4F1	2.88	2.76	1	4.28	0.822	H.sapiens
Q9UPN9	TRIM33	Q14549	GBX1	2.88	2.76	1	4.28	0.822	H.sapiens
Q9UPN9	TRIM33	Q8N196	SIX5	2.88	2.76	1	4.28	0.822	H.sapiens
Q9UPN9	TRIM33	Q9H4S2	GSX1	2.88	2.76	1	4.28	0.822	H.sapiens
Q9UPN9	TRIM33	O14795	UNC13B	2.88	2.69	1	4.28	0.821	H.sapiens
Q9UPN9	TRIM33	P12036	NEFH	2.88	2.69	1	4.28	0.821	H.sapiens
Q9UPN9	TRIM33	Q15283	RASA2	2.88	2.69	1	4.28	0.821	H.sapiens
Q9UPN9	TRIM33	Q2Q1W2	TRIM71	4.24	1.84	1	4.28	0.821	H.sapiens
Q9UPN9	TRIM33	Q5VTT5	MYOM3	2.88	2.69	1	4.28	0.821	H.sapiens
Q9UPN9	TRIM33	Q86UR5	RIMS1	2.88	2.69	1	4.28	0.821	H.sapiens
Q9UPN9	TRIM33	P17676	CEBPB	1	1.99	3.83	4.28	0.82	H.sapiens
Q9UPN9	TRIM33	P31273	HOXC8	2.88	2.78	1	4.09	0.82	H.sapiens
Q9UPN9	TRIM33	Q00722	PLCB2	2.88	2.78	1	4.09	0.82	H.sapiens
Q9UPN9	TRIM33	O94972	TRIM37	4.24	1.84	1	4.09	0.818	H.sapiens
Q9UPN9	TRIM33	P03372	ESR1	1	3.63	3.83	2.28	0.818	H.sapiens
Q9UPN9	TRIM33	Q09472	EP300	1	3.63	3.83	2.28	0.818	H.sapiens
Q9UPN9	TRIM33	Q6WKZ4	RAB11FIP1	2.88	2.69	1	4.09	0.818	H.sapiens
Q9UPN9	TRIM33	Q86WT6	TRIM69	2.88	2.2	3.83	1.32	0.818	H.sapiens
Q9UPN9	TRIM33	Q8WV44	TRIM41	4.24	1.84	1	4.09	0.818	H.sapiens
Q9UPN9	TRIM33	Q92793	CREBBP	1	3.63	3.83	2.28	0.818	H.sapiens
Q9UPN9	TRIM33	Q9BYJ4	TRIM34	4.24	1.84	1	4.09	0.818	H.sapiens
Q9UPN9	TRIM33	Q9UPW8	UNC13A	2.88	2.69	1	4.09	0.818	H.sapiens
Q9UPN9	TRIM33	Q14653	IRF3	4.24	2.2	1	3.35	0.817	H.sapiens
Q9UPN9	TRIM33	Q6ZW49	PAXIP1	1	1.99	3.83	4.09	0.817	H.sapiens
Q9UPN9	TRIM33	Q99856	ARID3A	1	1.84	3.83	4.28	0.814	H.sapiens
Q9UPN9	TRIM33	P84022	SMAD3	1	5.85	3.83	1.32	0.813	H.sapiens
Q9UPN9	TRIM33	P55145	MANF	1	8.56	1	3.35	0.811	H.sapiens
Q9UPN9	TRIM33	O75038	PLCH2	2.88	2.2	1	4.28	0.807	H.sapiens
Q9UPN9	TRIM33	P11831	SRF	1	3.07	3.83	2.28	0.807	H.sapiens
Q9UPN9	TRIM33	P20936	RASA1	2.88	2.2	1	4.28	0.807	H.sapiens
Q9UPN9	TRIM33	P49796	RGS3	2.88	2.2	1	4.28	0.807	H.sapiens
Q9UPN9	TRIM33	Q14258	TRIM25	2.88	2.2	1	4.28	0.807	H.sapiens
Q9UPN9	TRIM33	Q15413	RYR3	2.88	2.2	1	4.28	0.807	H.sapiens
Q9UPN9	TRIM33	Q5TC82	RC3H1	4.24	2.78	1	2.28	0.807	H.sapiens
Q9UPN9	TRIM33	Q6PJ69	TRIM65	4.24	1.48	1	4.28	0.807	H.sapiens
Q9UPN9	TRIM33	Q86UP3	ZFHX4	2.88	2.2	1	4.28	0.807	H.sapiens
Q9UPN9	TRIM33	Q86YS7	C2CD5	2.88	2.2	1	4.28	0.807	H.sapiens
Q9UPN9	TRIM33	Q96S94	CCNL2	4.24	1.48	1	4.28	0.807	H.sapiens
Q9UPN9	TRIM33	Q9C0A1	ZFHX2	2.88	2.2	1	4.28	0.807	H.sapiens
Q9UPN9	TRIM33	Q9UBX2	DUX4	2.88	2.2	1	4.28	0.807	H.sapiens
Q9UPN9	TRIM33	Q9UPM6	LHX6	2.88	2.2	1	4.28	0.807	H.sapiens
Q9UPN9	TRIM33	P17661	DES	4.24	2.69	1	2.28	0.805	H.sapiens
Q9UPN9	TRIM33	Q02556	IRF8	4.24	1.84	1	3.35	0.805	H.sapiens
