# Supplementary material for: Multi-Omics Characterization of E3 Regulatory Patterns in Different Cancer Types
Source: Int J Mol Sci. 2024 Jul 11;25(14):7639. doi: 10.3390/ijms25147639 (PMC11276688; doi:10.3390/ijms25147639)
Supplement: Supplementary file 1 [file ijms-25-07639-s001.zip › Supplementary Tables/Table S2.xlsx]

## Sheet: Human DUB
Gene Name (Primary)	Entry	Entry Name	Gene Names	Protein names	Organism
USP27X	A6NNY8	UBP27_HUMAN	USP27X USP22L USP27	Ubiquitin carboxyl-terminal hydrolase 27 (EC 3.4.19.12) (Deubiquitinating enzyme 27) (Ubiquitin carboxyl-terminal hydrolase 22-like) (Ubiquitin thioesterase 27) (Ubiquitin-specific-processing protease 27) (X-linked ubiquitin carboxyl-terminal hydrolase 27)	Homo sapiens (Human)
MINDY4B	A8MYZ0	MIY4B_HUMAN	MINDY4B C3orf76 FAM188B2	Inactive ubiquitin carboxyl-terminal hydrolase MINDY-4B (Protein FAM188B2)	Homo sapiens (Human)
EIF3F	O00303	EIF3F_HUMAN	EIF3F EIF3S5	Eukaryotic translation initiation factor 3 subunit F (eIF3f) (Deubiquitinating enzyme eIF3f) (EC 3.4.19.12) (Eukaryotic translation initiation factor 3 subunit 5) (eIF-3-epsilon) (eIF3 p47)	Homo sapiens (Human)
PSMD14	O00487	PSDE_HUMAN	PSMD14 POH1	26S proteasome non-ATPase regulatory subunit 14 (EC 3.4.19.-) (26S proteasome regulatory subunit RPN11) (26S proteasome-associated PAD1 homolog 1)	Homo sapiens (Human)
USP9Y	O00507	USP9Y_HUMAN	USP9Y DFFRY	Probable ubiquitin carboxyl-terminal hydrolase FAF-Y (EC 3.4.19.12) (Deubiquitinating enzyme FAF-Y) (Fat facets protein-related, Y-linked) (Ubiquitin thioesterase FAF-Y) (Ubiquitin-specific protease 9, Y chromosome) (Ubiquitin-specific-processing protease FAF-Y)	Homo sapiens (Human)
EIF3H	O15372	EIF3H_HUMAN	EIF3H EIF3S3	Eukaryotic translation initiation factor 3 subunit H (eIF3h) (Eukaryotic translation initiation factor 3 subunit 3) (eIF-3-gamma) (eIF3 p40 subunit)	Homo sapiens (Human)
USP12	O75317	UBP12_HUMAN	USP12 UBH1 USP12L1	Ubiquitin carboxyl-terminal hydrolase 12 (EC 3.4.19.12) (Deubiquitinating enzyme 12) (Ubiquitin thioesterase 12) (Ubiquitin-hydrolyzing enzyme 1) (Ubiquitin-specific-processing protease 12)	Homo sapiens (Human)
USP2	O75604	UBP2_HUMAN	USP2 UBP41	Ubiquitin carboxyl-terminal hydrolase 2 (EC 3.4.19.12) (41 kDa ubiquitin-specific protease) (Deubiquitinating enzyme 2) (Ubiquitin thioesterase 2) (Ubiquitin-specific-processing protease 2)	Homo sapiens (Human)
USP1	O94782	UBP1_HUMAN	USP1	Ubiquitin carboxyl-terminal hydrolase 1 (EC 3.4.19.12) (Deubiquitinating enzyme 1) (hUBP) (Ubiquitin thioesterase 1) (Ubiquitin-specific-processing protease 1) [Cleaved into: Ubiquitin carboxyl-terminal hydrolase 1, N-terminal fragment]	Homo sapiens (Human)
USP19	O94966	UBP19_HUMAN	USP19 KIAA0891 ZMYND9	Ubiquitin carboxyl-terminal hydrolase 19 (EC 3.4.19.12) (Deubiquitinating enzyme 19) (Ubiquitin thioesterase 19) (Ubiquitin-specific-processing protease 19) (Zinc finger MYND domain-containing protein 9)	Homo sapiens (Human)
UCHL1	P09936	UCHL1_HUMAN	UCHL1	Ubiquitin carboxyl-terminal hydrolase isozyme L1 (UCH-L1) (EC 3.4.19.12) (Neuron cytoplasmic protein 9.5) (PGP 9.5) (PGP9.5) (Ubiquitin thioesterase L1)	Homo sapiens (Human)
UCHL3	P15374	UCHL3_HUMAN	UCHL3	Ubiquitin carboxyl-terminal hydrolase isozyme L3 (UCH-L3) (EC 3.4.19.12) (Ubiquitin thioesterase L3)	Homo sapiens (Human)
TNFAIP3	P21580	TNAP3_HUMAN	TNFAIP3 OTUD7C	Tumor necrosis factor alpha-induced protein 3 (TNF alpha-induced protein 3) (EC 2.3.2.-) (EC 3.4.19.12) (OTU domain-containing protein 7C) (Putative DNA-binding protein A20) (Zinc finger protein A20) [Cleaved into: A20p50; A20p37]	Homo sapiens (Human)
USP6	P35125	UBP6_HUMAN	USP6 HRP1 TRE2	Ubiquitin carboxyl-terminal hydrolase 6 (EC 3.4.19.12) (Deubiquitinating enzyme 6) (Proto-oncogene TRE-2) (Ubiquitin thioesterase 6) (Ubiquitin-specific-processing protease 6)	Homo sapiens (Human)
USP8	P40818	UBP8_HUMAN	USP8 KIAA0055 UBPY	Ubiquitin carboxyl-terminal hydrolase 8 (EC 3.4.19.12) (Deubiquitinating enzyme 8) (Ubiquitin isopeptidase Y) (hUBPy) (Ubiquitin thioesterase 8) (Ubiquitin-specific-processing protease 8)	Homo sapiens (Human)
USP5	P45974	UBP5_HUMAN	USP5 ISOT	Ubiquitin carboxyl-terminal hydrolase 5 (EC 3.4.19.12) (Deubiquitinating enzyme 5) (Isopeptidase T) (Ubiquitin thioesterase 5) (Ubiquitin-specific-processing protease 5)	Homo sapiens (Human)
BRCC3	P46736	BRCC3_HUMAN	BRCC3 BRCC36 C6.1A CXorf53	Lys-63-specific deubiquitinase BRCC36 (EC 3.4.19.-) (BRCA1-A complex subunit BRCC36) (BRCA1/BRCA2-containing complex subunit 3) (BRCA1/BRCA2-containing complex subunit 36) (BRISC complex subunit BRCC36)	Homo sapiens (Human)
PSMD7	P51665	PSMD7_HUMAN	PSMD7 MOV34L	26S proteasome non-ATPase regulatory subunit 7 (26S proteasome regulatory subunit RPN8) (26S proteasome regulatory subunit S12) (Mov34 protein homolog) (Proteasome subunit p40)	Homo sapiens (Human)
USP11	P51784	UBP11_HUMAN	USP11 UHX1	Ubiquitin carboxyl-terminal hydrolase 11 (EC 3.4.19.12) (Deubiquitinating enzyme 11) (Ubiquitin thioesterase 11) (Ubiquitin-specific-processing protease 11)	Homo sapiens (Human)
ATXN3	P54252	ATX3_HUMAN	ATXN3 ATX3 MJD MJD1 SCA3	Ataxin-3 (EC 3.4.19.12) (Machado-Joseph disease protein 1) (Spinocerebellar ataxia type 3 protein)	Homo sapiens (Human)
USP14	P54578	UBP14_HUMAN	USP14 TGT	Ubiquitin carboxyl-terminal hydrolase 14 (EC 3.4.19.12) (Deubiquitinating enzyme 14) (Ubiquitin thioesterase 14) (Ubiquitin-specific-processing protease 14)	Homo sapiens (Human)
USP46	P62068	UBP46_HUMAN	USP46	Ubiquitin carboxyl-terminal hydrolase 46 (EC 3.4.19.12) (Deubiquitinating enzyme 46) (Ubiquitin thioesterase 46) (Ubiquitin-specific-processing protease 46)	Homo sapiens (Human)
OTUD4	Q01804	OTUD4_HUMAN	OTUD4 HIN-1 KIAA1046	OTU domain-containing protein 4 (EC 3.4.19.12) (HIV-1-induced protein HIN-1)	Homo sapiens (Human)
USP4	Q13107	UBP4_HUMAN	USP4 UNP UNPH	Ubiquitin carboxyl-terminal hydrolase 4 (EC 3.4.19.12) (Deubiquitinating enzyme 4) (Ubiquitin thioesterase 4) (Ubiquitin-specific-processing protease 4) (Ubiquitous nuclear protein homolog)	Homo sapiens (Human)
USP10	Q14694	UBP10_HUMAN	USP10 KIAA0190	Ubiquitin carboxyl-terminal hydrolase 10 (EC 3.4.19.12) (Deubiquitinating enzyme 10) (Ubiquitin thioesterase 10) (Ubiquitin-specific-processing protease 10)	Homo sapiens (Human)
JOSD1	Q15040	JOS1_HUMAN	JOSD1 JSPH1 KIAA0063	Josephin-1 (EC 3.4.19.12) (Josephin domain-containing protein 1)	Homo sapiens (Human)
USP41	Q3LFD5	UBP41_HUMAN	USP41	Putative ubiquitin carboxyl-terminal hydrolase 41 (EC 3.4.19.12) (Deubiquitinating enzyme 41) (Ubiquitin thioesterase 41) (Ubiquitin-specific-processing protease 41)	Homo sapiens (Human)
MINDY4	Q4G0A6	MINY4_HUMAN	MINDY4 C7orf67 FAM188B	Probable ubiquitin carboxyl-terminal hydrolase MINDY-4 (EC 3.4.19.12) (Probable deubiquitinating enzyme MINDY-4)	Homo sapiens (Human)
PAN2	Q504Q3	PAN2_HUMAN	PAN2 KIAA0710 USP52	PAN2-PAN3 deadenylation complex catalytic subunit PAN2 (EC 3.1.13.4) (Inactive ubiquitin carboxyl-terminal hydrolase 52) (PAB1P-dependent poly(A)-specific ribonuclease) (Poly(A)-nuclease deadenylation complex subunit 2) (PAN deadenylation complex subunit 2)	Homo sapiens (Human)
USP39	Q53GS9	SNUT2_HUMAN	USP39 CGI-21 HSPC332 PRO2855	U4/U6.U5 tri-snRNP-associated protein 2 (Inactive ubiquitin-specific peptidase 39) (SAD1 homolog) (U4/U6.U5 tri-snRNP-associated 65 kDa protein) (65K)	Homo sapiens (Human)
OTUD3	Q5T2D3	OTUD3_HUMAN	OTUD3 KIAA0459	OTU domain-containing protein 3 (EC 3.4.19.12)	Homo sapiens (Human)
OTUD1	Q5VV17	OTUD1_HUMAN	OTUD1 DUBA7 OTDC1	OTU domain-containing protein 1 (EC 3.4.19.12) (DUBA-7)	Homo sapiens (Human)
MYSM1	Q5VVJ2	MYSM1_HUMAN	MYSM1 KIAA1915	Deubiquitinase MYSM1 (2A-DUB) (EC 3.4.19.-) (Myb-like, SWIRM and MPN domain-containing protein 1)	Homo sapiens (Human)
YOD1	Q5VVQ6	OTU1_HUMAN	YOD1 DUBA8 HIN7 OTUD2 PRO0907	Ubiquitin thioesterase OTU1 (EC 3.4.19.12) (DUBA-8) (HIV-1-induced protease 7) (HIN-7) (HsHIN7) (OTU domain-containing protein 2)	Homo sapiens (Human)
OTUD7B	Q6GQQ9	OTU7B_HUMAN	OTUD7B ZA20D1	OTU domain-containing protein 7B (EC 3.4.19.12) (Cellular zinc finger anti-NF-kappa-B protein) (Cezanne) (Zinc finger A20 domain-containing protein 1) (Zinc finger protein Cezanne)	Homo sapiens (Human)
PRPF8	Q6P2Q9	PRP8_HUMAN	PRPF8 PRPC8	Pre-mRNA-processing-splicing factor 8 (220 kDa U5 snRNP-specific protein) (PRP8 homolog) (Splicing factor Prp8) (p220)	Homo sapiens (Human)
USP17L2	Q6R6M4	U17L2_HUMAN	USP17L2 DUB3 USP17 USP17H USP17I USP17J USP17K USP17L USP17M	Ubiquitin carboxyl-terminal hydrolase 17 (USP17) (EC 3.4.19.12) (Deubiquitinating enzyme 17-like protein 2) (Deubiquitinating protein 3) (DUB-3) (Ubiquitin carboxyl-terminal hydrolase 17-like protein 2) (Ubiquitin thioesterase 17-like protein 2) (Ubiquitin-specific-processing protease 17-like protein 2)	Homo sapiens (Human)
USP49	Q70CQ1	UBP49_HUMAN	USP49	Ubiquitin carboxyl-terminal hydrolase 49 (EC 3.4.19.12) (Deubiquitinating enzyme 49) (Ubiquitin thioesterase 49) (Ubiquitin-specific-processing protease 49)	Homo sapiens (Human)
USP34	Q70CQ2	UBP34_HUMAN	USP34 KIAA0570 KIAA0729	Ubiquitin carboxyl-terminal hydrolase 34 (EC 3.4.19.12) (Deubiquitinating enzyme 34) (Ubiquitin thioesterase 34) (Ubiquitin-specific-processing protease 34)	Homo sapiens (Human)
USP30	Q70CQ3	UBP30_HUMAN	USP30	Ubiquitin carboxyl-terminal hydrolase 30 (EC 3.4.19.12) (Deubiquitinating enzyme 30) (Ubiquitin thioesterase 30) (Ubiquitin-specific-processing protease 30) (Ub-specific protease 30)	Homo sapiens (Human)
USP31	Q70CQ4	UBP31_HUMAN	USP31 KIAA1203	Ubiquitin carboxyl-terminal hydrolase 31 (EC 3.4.19.12) (Deubiquitinating enzyme 31) (Ubiquitin thioesterase 31) (Ubiquitin-specific-processing protease 31)	Homo sapiens (Human)
USP53	Q70EK8	UBP53_HUMAN	USP53 KIAA1350	Inactive ubiquitin carboxyl-terminal hydrolase 53 (Inactive ubiquitin-specific peptidase 53)	Homo sapiens (Human)
USP51	Q70EK9	UBP51_HUMAN	USP51	Ubiquitin carboxyl-terminal hydrolase 51 (EC 3.4.19.12) (Deubiquitinating enzyme 51) (Ubiquitin thioesterase 51) (Ubiquitin-specific-processing protease 51)	Homo sapiens (Human)
USP54	Q70EL1	UBP54_HUMAN	USP54 C10orf29	Inactive ubiquitin carboxyl-terminal hydrolase 54 (Inactive ubiquitin-specific peptidase 54)	Homo sapiens (Human)
USP45	Q70EL2	UBP45_HUMAN	USP45	Ubiquitin carboxyl-terminal hydrolase 45 (EC 3.4.19.12) (Deubiquitinating enzyme 45) (Ubiquitin thioesterase 45) (Ubiquitin-specific-processing protease 45)	Homo sapiens (Human)
USP50	Q70EL3	UBP50_HUMAN	USP50	Inactive ubiquitin carboxyl-terminal hydrolase 50 (Inactive ubiquitin-specific peptidase 50)	Homo sapiens (Human)
USP43	Q70EL4	UBP43_HUMAN	USP43	Ubiquitin carboxyl-terminal hydrolase 43 (EC 3.4.19.12) (Deubiquitinating enzyme 43) (Ubiquitin thioesterase 43) (Ubiquitin-specific-processing protease 43)	Homo sapiens (Human)
COPS6	Q7L5N1	CSN6_HUMAN	COPS6 CSN6 HVIP	COP9 signalosome complex subunit 6 (SGN6) (Signalosome subunit 6) (JAB1-containing signalosome subunit 6) (MOV34 homolog) (Vpr-interacting protein) (hVIP)	Homo sapiens (Human)
OTUD6A	Q7L8S5	OTU6A_HUMAN	OTUD6A DUBA2	OTU domain-containing protein 6A (EC 3.4.19.12) (DUBA-2)	Homo sapiens (Human)
USP37	Q86T82	UBP37_HUMAN	USP37 KIAA1594	Ubiquitin carboxyl-terminal hydrolase 37 (EC 3.4.19.12) (Deubiquitinating enzyme 37) (Ubiquitin thioesterase 37) (Ubiquitin-specific-processing protease 37)	Homo sapiens (Human)
USP48	Q86UV5	UBP48_HUMAN	USP48 USP31	Ubiquitin carboxyl-terminal hydrolase 48 (EC 3.4.19.12) (Deubiquitinating enzyme 48) (Ubiquitin thioesterase 48) (Ubiquitin-specific peptidase 48) (Ubiquitin-specific protease 48) (Ubiquitin-specific-processing protease 48)	Homo sapiens (Human)
MPND	Q8N594	MPND_HUMAN	MPND	MPN domain-containing protein (EC 3.4.-.-)	Homo sapiens (Human)
MINDY1	Q8N5J2	MINY1_HUMAN	MINDY1 FAM63A KIAA1390	Ubiquitin carboxyl-terminal hydrolase MINDY-1 (EC 3.4.19.12) (Deubiquitinating enzyme MINDY-1) (Protein FAM63A)	Homo sapiens (Human)
OTUD6B	Q8N6M0	OTU6B_HUMAN	OTUD6B DUBA5 CGI-77	Deubiquitinase OTUD6B (EC 3.4.19.12) (DUBA-5) (OTU domain-containing protein 6B)	Homo sapiens (Human)
USP38	Q8NB14	UBP38_HUMAN	USP38 KIAA1891	Ubiquitin carboxyl-terminal hydrolase 38 (EC 3.4.19.12) (Deubiquitinating enzyme 38) (HP43.8KD) (Ubiquitin thioesterase 38) (Ubiquitin-specific-processing protease 38)	Homo sapiens (Human)
MINDY2	Q8NBR6	MINY2_HUMAN	MINDY2 FAM63B KIAA1164	Ubiquitin carboxyl-terminal hydrolase MINDY-2 (EC 3.4.19.12) (Deubiquitinating enzyme MINDY-2) (Protein FAM63B)	Homo sapiens (Human)
USP32	Q8NFA0	UBP32_HUMAN	USP32 USP10	Ubiquitin carboxyl-terminal hydrolase 32 (EC 3.4.19.12) (Deubiquitinating enzyme 32) (Renal carcinoma antigen NY-REN-60) (Ubiquitin thioesterase 32) (Ubiquitin-specific-processing protease 32)	Homo sapiens (Human)
JOSD2	Q8TAC2	JOS2_HUMAN	JOSD2 SBBI54	Josephin-2 (EC 3.4.19.12) (Josephin domain-containing protein 2)	Homo sapiens (Human)
OTUD7A	Q8TE49	OTU7A_HUMAN	OTUD7A C15orf16 CEZANNE2 OTUD7	OTU domain-containing protein 7A (EC 3.4.19.12) (Zinc finger protein Cezanne 2)	Homo sapiens (Human)
USP33	Q8TEY7	UBP33_HUMAN	USP33 KIAA1097 VDU1	Ubiquitin carboxyl-terminal hydrolase 33 (EC 3.4.19.12) (Deubiquitinating enzyme 33) (Ubiquitin thioesterase 33) (Ubiquitin-specific-processing protease 33) (VHL-interacting deubiquitinating enzyme 1) (hVDU1)	Homo sapiens (Human)
BAP1	Q92560	BAP1_HUMAN	BAP1 KIAA0272 hucep-6	Ubiquitin carboxyl-terminal hydrolase BAP1 (EC 3.4.19.12) (BRCA1-associated protein 1) (Cerebral protein 6)	Homo sapiens (Human)
COPS5	Q92905	CSN5_HUMAN	COPS5 CSN5 JAB1	COP9 signalosome complex subunit 5 (SGN5) (Signalosome subunit 5) (EC 3.4.-.-) (Jun activation domain-binding protein 1)	Homo sapiens (Human)
USP13	Q92995	UBP13_HUMAN	USP13 ISOT3	Ubiquitin carboxyl-terminal hydrolase 13 (EC 3.4.19.12) (Deubiquitinating enzyme 13) (Isopeptidase T-3) (ISOT-3) (Ubiquitin thioesterase 13) (Ubiquitin-specific-processing protease 13)	Homo sapiens (Human)
USP9X	Q93008	USP9X_HUMAN	USP9X DFFRX FAM USP9	Probable ubiquitin carboxyl-terminal hydrolase FAF-X (EC 3.4.19.12) (Deubiquitinating enzyme FAF-X) (Fat facets in mammals) (hFAM) (Fat facets protein-related, X-linked) (Ubiquitin thioesterase FAF-X) (Ubiquitin-specific protease 9, X chromosome) (Ubiquitin-specific-processing protease FAF-X)	Homo sapiens (Human)
USP7	Q93009	UBP7_HUMAN	USP7 HAUSP	Ubiquitin carboxyl-terminal hydrolase 7 (EC 3.4.19.12) (Deubiquitinating enzyme 7) (Herpesvirus-associated ubiquitin-specific protease) (Ubiquitin thioesterase 7) (Ubiquitin-specific-processing protease 7)	Homo sapiens (Human)
ZUP1	Q96AP4	ZUP1_HUMAN	ZUP1 C6orf113 ZUFSP	Zinc finger-containing ubiquitin peptidase 1 (EC 3.4.19.12) (Lys-63-specific deubiquitinase ZUFSP) (DUB) (Zinc finger with UFM1-specific peptidase domain protein)	Homo sapiens (Human)
OTULIN	Q96BN8	OTUL_HUMAN	OTULIN FAM105B	Ubiquitin thioesterase otulin (EC 3.4.19.12) (Deubiquitinating enzyme otulin) (OTU domain-containing deubiquitinase with linear linkage specificity) (Ubiquitin thioesterase Gumby)	Homo sapiens (Human)
OTUB2	Q96DC9	OTUB2_HUMAN	OTUB2 C14orf137 OTB2 OTU2	Ubiquitin thioesterase OTUB2 (EC 3.4.19.12) (Deubiquitinating enzyme OTUB2) (OTU domain-containing ubiquitin aldehyde-binding protein 2) (Otubain-2) (Ubiquitin-specific-processing protease OTUB2)	Homo sapiens (Human)
STAMBPL1	Q96FJ0	STALP_HUMAN	STAMBPL1 AMSHLP KIAA1373	AMSH-like protease (AMSH-LP) (EC 3.4.19.-) (STAM-binding protein-like 1)	Homo sapiens (Human)
OTUB1	Q96FW1	OTUB1_HUMAN	OTUB1 OTB1 OTU1 HSPC263	Ubiquitin thioesterase OTUB1 (EC 3.4.19.12) (Deubiquitinating enzyme OTUB1) (OTU domain-containing ubiquitin aldehyde-binding protein 1) (Otubain-1) (hOTU1) (Ubiquitin-specific-processing protease OTUB1)	Homo sapiens (Human)
OTUD5	Q96G74	OTUD5_HUMAN	OTUD5	OTU domain-containing protein 5 (EC 3.4.19.12) (Deubiquitinating enzyme A) (DUBA)	Homo sapiens (Human)
VCPIP1	Q96JH7	VCIP1_HUMAN	VCPIP1 KIAA1850 VCIP135	Deubiquitinating protein VCPIP1 (EC 3.4.19.12) (Valosin-containing protein p97/p47 complex-interacting protein 1) (Valosin-containing protein p97/p47 complex-interacting protein p135) (VCP/p47 complex-interacting 135-kDa protein)	Homo sapiens (Human)
USP47	Q96K76	UBP47_HUMAN	USP47	Ubiquitin carboxyl-terminal hydrolase 47 (EC 3.4.19.12) (Deubiquitinating enzyme 47) (Ubiquitin thioesterase 47) (Ubiquitin-specific-processing protease 47)	Homo sapiens (Human)
USP28	Q96RU2	UBP28_HUMAN	USP28 KIAA1515	Ubiquitin carboxyl-terminal hydrolase 28 (EC 3.4.19.12) (Deubiquitinating enzyme 28) (Ubiquitin thioesterase 28) (Ubiquitin-specific-processing protease 28)	Homo sapiens (Human)
DESI2	Q9BSY9	DESI2_HUMAN	DESI2 C1orf121 FAM152A PPPDE1 CGI-146 PNAS-4	Deubiquitinase DESI2 (EC 3.4.19.12) (Desumoylating isopeptidase 2) (DeSI-2) (PPPDE peptidase domain-containing protein 1) (Protein FAM152A)	Homo sapiens (Human)
USP26	Q9BXU7	UBP26_HUMAN	USP26	Ubiquitin carboxyl-terminal hydrolase 26 (EC 3.4.19.12) (Deubiquitinating enzyme 26) (Ubiquitin thioesterase 26) (Ubiquitin-specific-processing protease 26)	Homo sapiens (Human)
USP44	Q9H0E7	UBP44_HUMAN	USP44	Ubiquitin carboxyl-terminal hydrolase 44 (EC 3.4.19.12) (Deubiquitinating enzyme 44) (Ubiquitin thioesterase 44) (Ubiquitin-specific-processing protease 44)	Homo sapiens (Human)
ATXN3L	Q9H3M9	ATX3L_HUMAN	ATXN3L ATX3L MJDL	Ataxin-3-like protein (EC 3.4.19.12) (Machado-Joseph disease protein 1-like)	Homo sapiens (Human)
MINDY3	Q9H8M7	MINY3_HUMAN	MINDY3 C10orf97 CARP DERP5 FAM188A MSTP126 My042	Ubiquitin carboxyl-terminal hydrolase MINDY-3 (EC 3.4.19.12) (Dermal papilla-derived protein 5) (Deubiquitinating enzyme MINDY-3) (Protein CARP)	Homo sapiens (Human)
USP42	Q9H9J4	UBP42_HUMAN	USP42	Ubiquitin carboxyl-terminal hydrolase 42 (EC 3.4.19.12) (Deubiquitinating enzyme 42) (Ubiquitin thioesterase 42) (Ubiquitin-specific-processing protease 42)	Homo sapiens (Human)
USP29	Q9HBJ7	UBP29_HUMAN	USP29	Ubiquitin carboxyl-terminal hydrolase 29 (EC 3.4.19.12) (Deubiquitinating enzyme 29) (Ubiquitin thioesterase 29) (Ubiquitin-specific-processing protease 29)	Homo sapiens (Human)
ALG13	Q9NP73	ALG13_HUMAN	ALG13 CXorf45 GLT28D1 MDS031	Putative bifunctional UDP-N-acetylglucosamine transferase and deubiquitinase ALG13 (EC 2.4.1.141) (EC 3.4.19.12) (Asparagine-linked glycosylation 13 homolog) (Glycosyltransferase 28 domain-containing protein 1) (UDP-N-acetylglucosamine transferase subunit ALG13 homolog)	Homo sapiens (Human)
CYLD	Q9NQC7	CYLD_HUMAN	CYLD CYLD1 KIAA0849 HSPC057	Ubiquitin carboxyl-terminal hydrolase CYLD (EC 3.4.19.12) (Deubiquitinating enzyme CYLD) (Ubiquitin thioesterase CYLD) (Ubiquitin-specific-processing protease CYLD)	Homo sapiens (Human)
PARP11	Q9NR21	PAR11_HUMAN	PARP11 C12orf6	Protein mono-ADP-ribosyltransferase PARP11 (EC 2.4.2.-) (ADP-ribosyltransferase diphtheria toxin-like 11) (ARTD11) (Poly [ADP-ribose] polymerase 11) (PARP-11)	Homo sapiens (Human)
OTULINL	Q9NUU6	OTULL_HUMAN	OTULINL FAM105A	Inactive ubiquitin thioesterase OTULINL	Homo sapiens (Human)
USP40	Q9NVE5	UBP40_HUMAN	USP40	Ubiquitin carboxyl-terminal hydrolase 40 (EC 3.4.19.12) (Deubiquitinating enzyme 40) (Ubiquitin thioesterase 40) (Ubiquitin-specific-processing protease 40)	Homo sapiens (Human)
USP36	Q9P275	UBP36_HUMAN	USP36 KIAA1453	Ubiquitin carboxyl-terminal hydrolase 36 (EC 3.4.19.12) (Deubiquitinating enzyme 36) (Ubiquitin thioesterase 36) (Ubiquitin-specific-processing protease 36)	Homo sapiens (Human)
USP35	Q9P2H5	UBP35_HUMAN	USP35 KIAA1372 USP34	Ubiquitin carboxyl-terminal hydrolase 35 (EC 3.4.19.12) (Deubiquitinating enzyme 35) (Ubiquitin thioesterase 35) (Ubiquitin-specific-processing protease 35)	Homo sapiens (Human)
ZRANB1	Q9UGI0	ZRAN1_HUMAN	ZRANB1 TRABID	Ubiquitin thioesterase ZRANB1 (EC 3.4.19.12) (TRAF-binding domain-containing protein) (hTrabid) (Zinc finger Ran-binding domain-containing protein 1)	Homo sapiens (Human)
USP25	Q9UHP3	UBP25_HUMAN	USP25 USP21	Ubiquitin carboxyl-terminal hydrolase 25 (EC 3.4.19.12) (Deubiquitinating enzyme 25) (USP on chromosome 21) (Ubiquitin thioesterase 25) (Ubiquitin-specific-processing protease 25)	Homo sapiens (Human)
USP21	Q9UK80	UBP21_HUMAN	USP21 USP23 PP1490	Ubiquitin carboxyl-terminal hydrolase 21 (EC 3.4.19.12) (Deubiquitinating enzyme 21) (Ubiquitin thioesterase 21) (Ubiquitin-specific-processing protease 21)	Homo sapiens (Human)
USP18	Q9UMW8	UBP18_HUMAN	USP18 ISG43	Ubl carboxyl-terminal hydrolase 18 (EC 3.4.19.12) (43 kDa ISG15-specific protease) (hUBP43) (ISG15-specific-processing protease) (Ubl thioesterase 18)	Homo sapiens (Human)
USP22	Q9UPT9	UBP22_HUMAN	USP22 KIAA1063 USP3L	Ubiquitin carboxyl-terminal hydrolase 22 (EC 3.4.19.12) (Deubiquitinating enzyme 22) (Ubiquitin thioesterase 22) (Ubiquitin-specific-processing protease 22)	Homo sapiens (Human)
USP24	Q9UPU5	UBP24_HUMAN	USP24 KIAA1057	Ubiquitin carboxyl-terminal hydrolase 24 (EC 3.4.19.12) (Deubiquitinating enzyme 24) (Ubiquitin thioesterase 24) (Ubiquitin-specific-processing protease 24)	Homo sapiens (Human)
USP20	Q9Y2K6	UBP20_HUMAN	USP20 KIAA1003 LSFR3A VDU2	Ubiquitin carboxyl-terminal hydrolase 20 (EC 3.4.19.12) (Deubiquitinating enzyme 20) (Ubiquitin thioesterase 20) (Ubiquitin-specific-processing protease 20) (VHL-interacting deubiquitinating enzyme 2) (hVDU2)	Homo sapiens (Human)
USP15	Q9Y4E8	UBP15_HUMAN	USP15 KIAA0529	Ubiquitin carboxyl-terminal hydrolase 15 (EC 3.4.19.12) (Deubiquitinating enzyme 15) (Ubiquitin thioesterase 15) (Ubiquitin-specific-processing protease 15) (Unph-2) (Unph4)	Homo sapiens (Human)
UCHL5	Q9Y5K5	UCHL5_HUMAN	UCHL5 UCH37 AD-019 CGI-70	Ubiquitin carboxyl-terminal hydrolase isozyme L5 (UCH-L5) (EC 3.4.19.12) (Ubiquitin C-terminal hydrolase UCH37) (Ubiquitin thioesterase L5)	Homo sapiens (Human)
USP16	Q9Y5T5	UBP16_HUMAN	USP16 MSTP039	Ubiquitin carboxyl-terminal hydrolase 16 (EC 3.4.19.12) (Deubiquitinating enzyme 16) (Ubiquitin thioesterase 16) (Ubiquitin-processing protease UBP-M) (Ubiquitin-specific-processing protease 16)	Homo sapiens (Human)
USP3	Q9Y6I4	UBP3_HUMAN	USP3	Ubiquitin carboxyl-terminal hydrolase 3 (EC 3.4.19.12) (Deubiquitinating enzyme 3) (Ubiquitin thioesterase 3) (Ubiquitin-specific-processing protease 3)	Homo sapiens (Human)
STAMBP	O95630	STABP_HUMAN	STAMBP AMSH	STAM-binding protein (EC 3.4.19.-) (Associated molecule with the SH3 domain of STAM) (Endosome-associated ubiquitin isopeptidase)	Homo sapiens (Human)
