# Supplementary material for: Multi-Omics Characterization of E3 Regulatory Patterns in Different Cancer Types
Source: Int J Mol Sci. 2024 Jul 11;25(14):7639. doi: 10.3390/ijms25147639 (PMC11276688; doi:10.3390/ijms25147639)
Supplement: Supplementary file 1 [file ijms-25-07639-s001.zip › Supplementary Tables/Table S5.xlsx]

## Sheet: Pathways for E3 in cluster 1
category	subcategory	ID	Description	GeneRatio	BgRatio	pvalue	p.adjust	qvalue	geneID	Count
Genetic Information Processing	Chromosome	hsa03083	Polycomb repressive complex	7/24	105/11040	1.74293e-09	6.97173e-08	5.32053e-08	O00257/O75530/Q09472/Q09028/Q16576/Q99496/P61964	7
Genetic Information Processing	Folding, sorting and degradation	hsa04120	Ubiquitin mediated proteolysis	5/24	172/11040	2.89534e-05	0.000579068	0.000441921	Q9UM13/Q12834/Q8NHZ8/Q13356/Q9UMS4	5
Genetic Information Processing	Transcription	hsa03040	Spliceosome	4/24	168/11040	0.00043341	0.00577881	0.00441014	P35637/Q9UMS4/O43290/Q96DI7	4
Cellular Processes	Cell growth and death	hsa04110	Cell cycle	4/24	213/11040	0.00105701	0.0105701	0.00806669	Q9UM13/Q12834/Q8NHZ8/Q09472	4
Cellular Processes	Cell growth and death	hsa04114	Oocyte meiosis	3/24	174/11040	0.00610558	0.0488446	0.0372761	Q9UM13/Q12834/Q8NHZ8	3
Human Diseases	Infectious disease: viral	hsa05166	Human T-cell leukemia virus 1 infection	4/24	373/11040	0.00797224	0.0531483	0.0405605	Q9UM13/Q12834/Q8NHZ8/Q09472	4
Environmental Information Processing	Signal transduction	hsa04330	Notch signaling pathway	2/24	76/11040	0.0117034	0.0668764	0.0510372	Q8TDB6/Q09472	2
Genetic Information Processing	Information processing in viruses	hsa03250	Viral life cycle - HIV-1	2/24	83/11040	0.0138458	0.0692289	0.0528326	Q09472/P49792	2
Genetic Information Processing	Translation	hsa03015	mRNA surveillance pathway	2/24	116/11040	0.0259846	0.115487	0.0881348	Q05048/P35637	2
Genetic Information Processing	Chromosome	hsa03082	ATP-dependent chromatin remodeling	2/24	128/11040	0.0311695	0.124678	0.095149	Q09028/Q16576	2
Organismal Systems	Endocrine system	hsa04914	Progesterone-mediated oocyte maturation	2/24	139/11040	0.0362531	0.131829	0.100607	Q9UM13/Q8NHZ8	2
Human Diseases	Endocrine and metabolic disease	hsa04934	Cushing syndrome	2/24	223/11040	0.0838543	0.279514	0.213314	Q15291/P61964	2
Environmental Information Processing	Signal transduction	hsa04310	Wnt signaling pathway	2/24	238/11040	0.0937013	0.288312	0.220027	Q09472/Q9BZK7	2
Human Diseases	Cancer: overview	hsa05203	Viral carcinogenesis	2/24	266/11040	0.112933	0.322666	0.246245	Q12834/Q09472	2
Organismal Systems	Nervous system	hsa04720	Long-term potentiation	1/24	107/11040	0.208629	0.482644	0.368334	Q09472	1
Cellular Processes	Transport and catabolism	hsa04146	Peroxisome	1/24	112/11040	0.217278	0.482644	0.368334	P28328	1
Human Diseases	Cancer: specific types	hsa05211	Renal cell carcinoma	1/24	113/11040	0.218997	0.482644	0.368334	Q09472	1
Genetic Information Processing	Translation	hsa03013	Nucleocytoplasmic transport	1/24	129/11040	0.246014	0.482644	0.368334	P49792	1
Cellular Processes	Cellular community - eukaryotes	hsa04520	Adherens junction	1/24	143/11040	0.268918	0.482644	0.368334	Q09472	1
Human Diseases	Cancer: specific types	hsa05215	Prostate cancer	1/24	143/11040	0.268918	0.482644	0.368334	Q09472	1
Organismal Systems	Endocrine system	hsa04922	Glucagon signaling pathway	1/24	148/11040	0.276934	0.482644	0.368334	Q09472	1
Human Diseases	Infectious disease: viral	hsa05165	Human papillomavirus infection	2/24	477/11040	0.278077	0.482644	0.368334	Q09472/Q12986	2
Organismal Systems	Endocrine system	hsa04916	Melanogenesis	1/24	151/11040	0.281704	0.482644	0.368334	Q09472	1
Environmental Information Processing	Signal transduction	hsa04350	TGF-beta signaling pathway	1/24	156/11040	0.289587	0.482644	0.368334	Q09472	1
Environmental Information Processing	Signal transduction	hsa04066	HIF-1 signaling pathway	1/24	176/11040	0.320295	0.48879	0.373024	Q09472	1
Organismal Systems	Endocrine system	hsa04919	Thyroid hormone signaling pathway	1/24	183/11040	0.33074	0.48879	0.373024	Q09472	1
Environmental Information Processing	Signal transduction	hsa04068	FoxO signaling pathway	1/24	189/11040	0.339569	0.48879	0.373024	Q09472	1
Organismal Systems	Endocrine system	hsa04935	Growth hormone synthesis, secretion and action	1/24	194/11040	0.346842	0.48879	0.373024	Q09472	1
Genetic Information Processing	Folding, sorting and degradation	hsa04141	Protein processing in endoplasmic reticulum	1/24	234/11040	0.402324	0.48879	0.373024	Q99942	1
Human Diseases	Cancer: overview	hsa05202	Transcriptional misregulation in cancer	1/24	235/11040	0.403651	0.48879	0.373024	P35637	1
Human Diseases	Cancer: overview	hsa05206	MicroRNAs in cancer	1/24	241/11040	0.411557	0.48879	0.373024	Q09472	1
Human Diseases	Infectious disease: viral	hsa05161	Hepatitis B	1/24	242/11040	0.412865	0.48879	0.373024	Q09472	1
Environmental Information Processing	Signal transduction	hsa04630	JAK-STAT signaling pathway	1/24	243/11040	0.41417	0.48879	0.373024	Q09472	1
Cellular Processes	Cell growth and death	hsa04218	Cellular senescence	1/24	244/11040	0.415472	0.48879	0.373024	Q09028	1
Human Diseases	Infectious disease: viral	hsa05164	Influenza A	1/24	282/11040	0.462951	0.517111	0.394637	Q09472	1
Human Diseases	Infectious disease: viral	hsa05167	Kaposi sarcoma-associated herpesvirus infection	1/24	294/11040	0.47716	0.517111	0.394637	Q09472	1
Human Diseases	Infectious disease: bacterial	hsa05152	Tuberculosis	1/24	295/11040	0.478328	0.517111	0.394637	Q09472	1
Cellular Processes	Transport and catabolism	hsa04144	Endocytosis	1/24	335/11040	0.52304	0.550568	0.420171	Q9H4P4	1
Environmental Information Processing	Signal transduction	hsa04024	cAMP signaling pathway	1/24	349/11040	0.537803	0.551593	0.420952	Q09472	1
Human Diseases	Neurodegenerative disease	hsa05016	Huntington disease	1/24	431/11040	0.615862	0.615862	0.47	Q09472	1

## Sheet: Pathways for E3 in cluster 2
category	subcategory	ID	Description	GeneRatio	BgRatio	pvalue	p.adjust	qvalue	geneID	Count
Genetic Information Processing	Folding, sorting and degradation	hsa04120	Ubiquitin mediated proteolysis	25/44	172/11040	1.17966e-34	9.90917e-33	8.81643e-33	Q9UK22/Q9UM11/Q96PU5/Q9NYG5/P62877/O95714/Q5GLZ8/Q13617/Q13049/Q9UKB1/Q15386/Q14139/Q7Z3V4/Q9H0M0/O00308/Q9UNE7/Q13618/Q93034/Q9UBF6/P46934/P22681/Q8N3Y1/O15344/Q9Y4K3/Q9BS18	25
Human Diseases	Infectious disease: viral	hsa05170	Human immunodeficiency virus 1 infection	7/44	319/11040	0.000240519	0.0101018	0.00898783	P62877/Q9UKB1/P62879/Q93034/Q9UBF6/Q9C035/Q9Y4K3	7
Human Diseases	Infectious disease: bacterial	hsa05131	Shigellosis	6/44	339/11040	0.00211357	0.05696	0.0506787	P62877/Q9UKB1/Q676U5/Q9BYM8/Q9Y4K3/Q96EP0	6
Organismal Systems	Immune system	hsa04621	NOD-like receptor signaling pathway	5/44	248/11040	0.002919	0.05696	0.0506787	Q13114/Q676U5/Q9BYM8/Q9Y4K3/Q96EP0	5
Environmental Information Processing	Signal transduction	hsa04330	Notch signaling pathway	3/44	76/11040	0.00339048	0.05696	0.0506787	Q8N9I9/Q92831/Q04725	3
Cellular Processes	Cell growth and death	hsa04114	Oocyte meiosis	4/44	174/11040	0.00495199	0.0693279	0.0616827	Q9NYG5/P62877/Q9UKB1/Q9BS18	4
Cellular Processes	Cell growth and death	hsa04110	Cell cycle	4/44	213/11040	0.0100051	0.107925	0.0960231	Q9UM11/Q9NYG5/P62877/Q9BS18	4
Cellular Processes	Transport and catabolism	hsa04144	Endocytosis	5/44	335/11040	0.0102785	0.107925	0.0960231	Q96PU5/Q9H0M0/P46934/P22681/Q9Y4K3	5
Environmental Information Processing	Signal transduction	hsa04310	Wnt signaling pathway	4/44	238/11040	0.014561	0.135903	0.120916	O60907/P62877/Q9UKB1/Q04725	4
Organismal Systems	Endocrine system	hsa04914	Progesterone-mediated oocyte maturation	3/44	139/11040	0.0177588	0.143635	0.127795	Q9UM11/Q9NYG5/Q9BS18	3
Organismal Systems	Environmental adaptation	hsa04710	Circadian rhythm	2/44	53/11040	0.0188093	0.143635	0.127795	P62877/Q9UKB1	2
Environmental Information Processing	Signal transduction	hsa04340	Hedgehog signaling pathway	2/44	76/11040	0.0367286	0.2571	0.228748	Q9UKB1/Q13618	2
Genetic Information Processing	Information processing in viruses	hsa03250	Viral life cycle - HIV-1	2/44	83/11040	0.0430977	0.278477	0.247768	Q9C035/Q92831	2
Organismal Systems	Immune system	hsa04622	RIG-I-like receptor signaling pathway	2/44	97/11040	0.0569528	0.341717	0.304034	Q13114/Q9Y4K3	2
Genetic Information Processing	Folding, sorting and degradation	hsa04141	Protein processing in endoplasmic reticulum	3/44	234/11040	0.0659932	0.357113	0.317732	Q9UK22/P62877/Q9UNE7	3
Cellular Processes	Transport and catabolism	hsa04140	Autophagy - animal	3/44	237/11040	0.0680215	0.357113	0.317732	Q9P253/Q676U5/Q9Y4K3	3
Human Diseases	Cancer: specific types	hsa05211	Renal cell carcinoma	2/44	113/11040	0.0744039	0.357905	0.318437	P62877/Q13617	2
Organismal Systems	Immune system	hsa04657	IL-17 signaling pathway	2/44	115/11040	0.0766939	0.357905	0.318437	Q13114/Q9Y4K3	2
Human Diseases	Cancer: overview	hsa05203	Viral carcinogenesis	3/44	266/11040	0.089063	0.393033	0.349691	Q13114/Q5T4S7/Q92831	3
Environmental Information Processing	Signal transduction	hsa04064	NF-kappa B signaling pathway	2/44	133/11040	0.0982583	0.393033	0.349691	Q13114/Q9Y4K3	2
Human Diseases	Cancer: specific types	hsa05222	Small cell lung cancer	2/44	133/11040	0.0982583	0.393033	0.349691	Q13114/Q9Y4K3	2
Organismal Systems	Immune system	hsa04620	Toll-like receptor signaling pathway	2/44	161/11040	0.134648	0.514112	0.457418	Q13114/Q9Y4K3	2
Human Diseases	Infectious disease: viral	hsa05169	Epstein-Barr virus infection	3/44	333/11040	0.146412	0.518992	0.46176	Q13114/P46934/Q9Y4K3	3
Human Diseases	Cardiovascular disease	hsa05417	Lipid and atherosclerosis	3/44	335/11040	0.148283	0.518992	0.46176	Q96AX9/Q13114/Q9Y4K3	3
Environmental Information Processing	Signal transduction	hsa04066	HIF-1 signaling pathway	2/44	176/11040	0.15524	0.521541	0.464028	P62877/Q13617	2
Cellular Processes	Transport and catabolism	hsa04136	Autophagy - other	1/44	44/11040	0.161429	0.521541	0.464028	Q676U5	1
Human Diseases	Infectious disease: viral	hsa05166	Human T-cell leukemia virus 1 infection	3/44	373/11040	0.185264	0.538888	0.479462	Q9NYG5/Q92831/Q9BS18	3
Human Diseases	Endocrine and metabolic disease	hsa04936	Alcoholic liver disease	2/44	201/11040	0.190768	0.538888	0.479462	Q13114/Q9Y4K3	2
Human Diseases	Infectious disease: viral	hsa05162	Measles	2/44	204/11040	0.19511	0.538888	0.479462	Q13114/Q9Y4K3	2
Genetic Information Processing	Replication and repair	hsa03440	Homologous recombination	1/44	55/11040	0.197626	0.538888	0.479462	Q99728	1
Metabolism	Lipid metabolism	hsa00565	Ether lipid metabolism	1/44	56/11040	0.20084	0.538888	0.479462	P43034	1
Cellular Processes	Cell growth and death	hsa04217	Necroptosis	2/44	211/11040	0.205291	0.538888	0.479462	Q9BYM8/Q96EP0	2
Organismal Systems	Excretory system	hsa04960	Aldosterone-regulated sodium reabsorption	1/44	60/11040	0.21357	0.543634	0.483684	Q96PU5	1
Cellular Processes	Cellular community - eukaryotes	hsa04530	Tight junction	2/44	230/11040	0.233206	0.570339	0.507445	Q96PU5/P46934	2
Human Diseases	Infectious disease: viral	hsa05160	Hepatitis C	2/44	233/11040	0.237641	0.570339	0.507445	Q13114/Q9Y4K3	2
Human Diseases	Infectious disease: viral	hsa05161	Hepatitis B	2/44	242/11040	0.250977	0.585614	0.521035	Q13114/Q9Y4K3	2
Metabolism	Amino acid metabolism	hsa00310	Lysine degradation	1/44	75/11040	0.259567	0.589288	0.524304	Q03164	1
Genetic Information Processing	Replication and repair	hsa03420	Nucleotide excision repair	1/44	78/11040	0.268446	0.593407	0.527969	P62877	1
Human Diseases	Infectious disease: viral	hsa05167	Kaposi sarcoma-associated herpesvirus infection	2/44	294/11040	0.32807	0.687254	0.611466	Q13114/P62879	2
Human Diseases	Infectious disease: bacterial	hsa05133	Pertussis	1/44	111/11040	0.359498	0.687254	0.611466	Q9Y4K3	1
Human Diseases	Infectious disease: viral	hsa05171	Coronavirus disease - COVID-19	2/44	321/11040	0.36748	0.687254	0.611466	Q13114/Q9Y4K3	2
Human Diseases	Cancer: specific types	hsa05220	Chronic myeloid leukemia	1/44	120/11040	0.382344	0.687254	0.611466	P22681	1
Organismal Systems	Nervous system	hsa04727	GABAergic synapse	1/44	123/11040	0.389781	0.687254	0.611466	P62879	1
Human Diseases	Infectious disease: bacterial	hsa05100	Bacterial invasion of epithelial cells	1/44	124/11040	0.39224	0.687254	0.611466	P22681	1
Human Diseases	Infectious disease: bacterial	hsa05132	Salmonella infection	2/44	339/11040	0.3933	0.687254	0.611466	Q9P253/Q9Y4K3	2
Human Diseases	Substance dependence	hsa05032	Morphine addiction	1/44	129/11040	0.404393	0.687254	0.611466	P62879	1
Environmental Information Processing	Signal transduction	hsa04012	ErbB signaling pathway	1/44	134/11040	0.416308	0.687254	0.611466	P22681	1
Human Diseases	Cancer: overview	hsa05235	PD-L1 expression and PD-1 checkpoint pathway in cancer	1/44	136/11040	0.421008	0.687254	0.611466	Q9Y4K3	1
Cellular Processes	Transport and catabolism	hsa04137	Mitophagy - animal	1/44	137/11040	0.423344	0.687254	0.611466	Q969V5	1
Human Diseases	Infectious disease: parasitic	hsa05140	Leishmaniasis	1/44	150/11040	0.452891	0.687254	0.611466	Q9Y4K3	1
Organismal Systems	Environmental adaptation	hsa04713	Circadian entrainment	1/44	151/11040	0.455102	0.687254	0.611466	P62879	1
Environmental Information Processing	Signal transduction	hsa04350	TGF-beta signaling pathway	1/44	156/11040	0.466024	0.687254	0.611466	P62877	1
Environmental Information Processing	Signal transduction	hsa04668	TNF signaling pathway	1/44	163/11040	0.480957	0.687254	0.611466	Q13114	1
Human Diseases	Infectious disease: parasitic	hsa05142	Chagas disease	1/44	165/11040	0.485148	0.687254	0.611466	Q9Y4K3	1
Organismal Systems	Nervous system	hsa04726	Serotonergic synapse	1/44	169/11040	0.493431	0.687254	0.611466	P62879	1
Organismal Systems	Nervous system	hsa04724	Glutamatergic synapse	1/44	171/11040	0.497524	0.687254	0.611466	P62879	1
Organismal Systems	Nervous system	hsa04725	Cholinergic synapse	1/44	176/11040	0.507614	0.687254	0.611466	P62879	1
Organismal Systems	Nervous system	hsa04722	Neurotrophin signaling pathway	1/44	180/11040	0.515544	0.687254	0.611466	Q9Y4K3	1
Organismal Systems	Endocrine system	hsa04919	Thyroid hormone signaling pathway	1/44	183/11040	0.521409	0.687254	0.611466	Q92831	1
Organismal Systems	Development and regeneration	hsa04380	Osteoclast differentiation	1/44	192/11040	0.538591	0.687254	0.611466	Q9Y4K3	1
Organismal Systems	Endocrine system	hsa04910	Insulin signaling pathway	1/44	197/11040	0.547875	0.687254	0.611466	P22681	1
Organismal Systems	Endocrine system	hsa04926	Relaxin signaling pathway	1/44	197/11040	0.547875	0.687254	0.611466	P62879	1
Organismal Systems	Nervous system	hsa04728	Dopaminergic synapse	1/44	200/11040	0.553357	0.687254	0.611466	P62879	1
Environmental Information Processing	Signal transduction	hsa04371	Apelin signaling pathway	1/44	204/11040	0.560565	0.687254	0.611466	P62879	1
Human Diseases	Infectious disease: bacterial	hsa05135	Yersinia infection	1/44	206/11040	0.564127	0.687254	0.611466	Q9Y4K3	1
Environmental Information Processing	Signal transduction	hsa04150	mTOR signaling pathway	1/44	209/11040	0.569417	0.687254	0.611466	Q6R327	1
Human Diseases	Infectious disease: parasitic	hsa05145	Toxoplasmosis	1/44	209/11040	0.569417	0.687254	0.611466	Q9Y4K3	1
Organismal Systems	Nervous system	hsa04723	Retrograde endocannabinoid signaling	1/44	210/11040	0.571166	0.687254	0.611466	P62879	1
Human Diseases	Substance dependence	hsa05034	Alcoholism	1/44	210/11040	0.571166	0.687254	0.611466	P62879	1
Human Diseases	Infectious disease: viral	hsa05165	Human papillomavirus infection	2/44	477/11040	0.572712	0.687254	0.611466	Q13114/Q5T4S7	2
Human Diseases	Endocrine and metabolic disease	hsa04934	Cushing syndrome	1/44	223/11040	0.593283	0.692125	0.615801	Q03164	1
Environmental Information Processing	Signal transduction	hsa04390	Hippo signaling pathway	1/44	226/11040	0.598227	0.692125	0.615801	Q9UKB1	1
Cellular Processes	Transport and catabolism	hsa04148	Efferocytosis	1/44	228/11040	0.60149	0.692125	0.615801	Q9P253	1
Human Diseases	Cancer: overview	hsa05202	Transcriptional misregulation in cancer	1/44	235/11040	0.612707	0.695506	0.618808	Q03164	1
Cellular Processes	Cell growth and death	hsa04218	Cellular senescence	1/44	244/11040	0.626678	0.701879	0.624479	Q9UKB1	1
Human Diseases	Infectious disease: bacterial	hsa05130	Pathogenic Escherichia coli infection	1/44	271/11040	0.665698	0.732767	0.651961	Q9Y4K3	1
Organismal Systems	Immune system	hsa04062	Chemokine signaling pathway	1/44	276/11040	0.672474	0.732767	0.651961	P62879	1
Human Diseases	Infectious disease: viral	hsa05164	Influenza A	1/44	282/11040	0.680427	0.732767	0.651961	Q13114	1
Human Diseases	Infectious disease: bacterial	hsa05152	Tuberculosis	1/44	295/11040	0.697017	0.739606	0.658045	Q9Y4K3	1
Human Diseases	Cancer: overview	hsa05205	Proteoglycans in cancer	1/44	301/11040	0.704387	0.739606	0.658045	P22681	1
Cellular Processes	Cell motility	hsa04820	Cytoskeleton in muscle cells	1/44	319/11040	0.725461	0.75233	0.669367	Q96JY6	1
Environmental Information Processing	Signal transduction	hsa04014	Ras signaling pathway	1/44	332/11040	0.739761	0.757804	0.674237	P62879	1
Human Diseases	Infectious disease: viral	hsa05163	Human cytomegalovirus infection	1/44	345/11040	0.753333	0.762409	0.678334	P62879	1
Environmental Information Processing	Signal transduction	hsa04010	MAPK signaling pathway	1/44	420/11040	0.819131	0.819131	0.728801	Q9Y4K3	1

## Sheet: Pathways for E3 in cluster 3
category	subcategory	ID	Description	GeneRatio	BgRatio	pvalue	p.adjust	qvalue	geneID	Count
Genetic Information Processing	Folding, sorting and degradation	hsa04120	Ubiquitin mediated proteolysis	39/78	172/11040	5.54622e-51	5.93445e-49	4.96241e-49	P29590/Q92466/Q86TM6/Q13191/O60291/P30260/Q9ULV8/O95071/Q14669/Q13616/O95155/Q7Z6Z7/Q13490/Q13619/Q13620/Q13042/Q9UJX2/Q8IUQ4/Q14145/Q9HAU4/Q14999/Q13216/Q9UKT5/Q96PM5/Q05086/Q16531/Q96J02/P98170/Q15751/Q9P2J3/Q9UJX6/Q9UJX5/Q9H1A4/Q9UJX4/Q9UM11/P40337/Q13233/O94941/Q15034	39
Cellular Processes	Transport and catabolism	hsa04137	Mitophagy - animal	9/78	137/11040	4.73459e-07	2.533e-05	2.1181e-05	Q7Z6Z7/Q12933/Q9Y4X5/Q8IUQ4/Q9HAU4/Q9NX47/Q9UJ41/Q9UKV5/Q9C0C7	9
Cellular Processes	Cell growth and death	hsa04110	Cell cycle	10/78	213/11040	2.31938e-06	8.27245e-05	6.91745e-05	P30260/Q13616/Q13042/Q9UJX2/Q92793/Q9UJX6/Q9UJX5/Q9H1A4/Q9UJX4/Q9UM11	10
Organismal Systems	Endocrine system	hsa04914	Progesterone-mediated oocyte maturation	8/78	139/11040	5.76123e-06	0.000154113	0.00012887	P30260/Q13042/Q9UJX2/Q9UJX6/Q9UJX5/Q9H1A4/Q9UJX4/Q9UM11	8
Genetic Information Processing	Replication and repair	hsa03420	Nucleotide excision repair	6/78	78/11040	1.7553e-05	0.000375634	0.000314106	Q92466/P51948/Q13619/Q13620/Q13216/Q16531	6
Cellular Processes	Cell growth and death	hsa04114	Oocyte meiosis	8/78	174/11040	2.97134e-05	0.000529889	0.000443094	P30260/Q13616/Q13042/Q9UJX2/Q9UJX6/Q9UJX5/Q9H1A4/Q9UJX4	8
Environmental Information Processing	Signal transduction	hsa04330	Notch signaling pathway	5/78	76/11040	0.000193144	0.00295234	0.00246875	Q04726/Q86UW9/Q92793/Q96J02/Q04724	5
Genetic Information Processing	Folding, sorting and degradation	hsa04141	Protein processing in endoplasmic reticulum	8/78	234/11040	0.000236174	0.00315883	0.00264142	Q96GF1/Q86TM6/Q9NRD1/Q13616/O95155/Q9Y263/Q12933/Q9UKV5	8
Human Diseases	Infectious disease: viral	hsa05166	Human T-cell leukemia virus 1 infection	10/78	373/11040	0.000278785	0.00331445	0.00277155	P30260/Q13042/Q9UJX2/Q92793/P98170/Q9UJX6/Q9UJX5/Q9H1A4/Q9UJX4/Q13233	10
Genetic Information Processing	Chromosome	hsa03083	Polycomb repressive complex	5/78	105/11040	0.000861025	0.00921297	0.00770391	Q06587/Q92793/P61962/P35227/Q8NHM5	5
Environmental Information Processing	Signal transduction	hsa04064	NF-kappa B signaling pathway	5/78	133/11040	0.00245903	0.0219264	0.0183349	Q13490/Q12933/Q14258/P98170/O00463	5
Human Diseases	Cancer: specific types	hsa05222	Small cell lung cancer	5/78	133/11040	0.00245903	0.0219264	0.0183349	Q92466/Q13490/Q12933/P98170/O00463	5
Environmental Information Processing	Signal transduction	hsa04668	TNF signaling pathway	5/78	163/11040	0.00585551	0.0481954	0.0403011	Q13490/Q12933/Q96J02/P98170/O00463	5
Organismal Systems	Immune system	hsa04657	IL-17 signaling pathway	4/78	115/11040	0.0088213	0.0674199	0.0563767	Q12933/O43734/Q9UJX4/O00463	4
Environmental Information Processing	Signal transduction	hsa04340	Hedgehog signaling pathway	3/78	76/11040	0.0164899	0.117628	0.098361	O60291/Q13616/Q9HAU4	3
Human Diseases	Infectious disease: viral	hsa05170	Human immunodeficiency virus 1 infection	6/78	319/11040	0.0250588	0.161666	0.135186	Q13616/Q13619/Q12933/Q13620/Q16531/O00463	6
Environmental Information Processing	Signal transduction	hsa04310	Wnt signaling pathway	5/78	238/11040	0.026405	0.161666	0.135186	Q04726/Q13616/Q92793/Q8IUQ4/Q04724	5
Cellular Processes	Cell growth and death	hsa04115	p53 signaling pathway	3/78	92/11040	0.0271962	0.161666	0.135186	Q92466/Q8IUQ4/Q96PM5	3
Organismal Systems	Immune system	hsa04622	RIG-I-like receptor signaling pathway	3/78	97/11040	0.0311461	0.175402	0.146671	Q12933/Q14258/Q13233	3
Human Diseases	Cancer: overview	hsa05203	Viral carcinogenesis	5/78	266/11040	0.0397916	0.212744	0.177897	Q12933/Q92793/Q05086/Q16531/O00463	5
Cellular Processes	Cell growth and death	hsa04215	Apoptosis - multiple species	2/78	46/11040	0.0417535	0.212744	0.177897	Q13490/P98170	2
Human Diseases	Cancer: specific types	hsa05211	Renal cell carcinoma	3/78	113/11040	0.0456895	0.222217	0.185819	Q92793/P27540/P40337	3
Organismal Systems	Environmental adaptation	hsa04710	Circadian rhythm	2/78	53/11040	0.0538717	0.248302	0.20763	Q13616/Q9UKT7	2
Genetic Information Processing	Transcription	hsa03022	Basal transcription factors	2/78	54/11040	0.0556938	0.248302	0.20763	P51948/Q15542	2
Cellular Processes	Cell growth and death	hsa04217	Necroptosis	4/78	211/11040	0.0620073	0.265391	0.221921	Q13490/Q12933/P98170/O00463	4
Cellular Processes	Transport and catabolism	hsa04144	Endocytosis	5/78	335/11040	0.0879389	0.361903	0.302624	P29590/Q13191/Q9ULV8/Q9HAU4/Q96J02	5
Human Diseases	Infectious disease: viral	hsa05161	Hepatitis B	4/78	242/11040	0.091793	0.362443	0.303076	Q92466/Q92793/Q16531/Q13233	4
Environmental Information Processing	Signal transduction	hsa04350	TGF-beta signaling pathway	3/78	156/11040	0.0980727	0.362443	0.303076	Q13616/Q92793/Q9HAU4	3
Organismal Systems	Immune system	hsa04621	NOD-like receptor signaling pathway	4/78	248/11040	0.0982321	0.362443	0.303076	Q13490/Q12933/P98170/O00463	4
Environmental Information Processing	Signal transduction	hsa04066	HIF-1 signaling pathway	3/78	176/11040	0.128096	0.456876	0.382041	Q92793/P27540/P40337	3
Genetic Information Processing	Folding, sorting and degradation	hsa03018	RNA degradation	2/78	99/11040	0.154756	0.526841	0.440546	O95628/Q9GZS3	2
Cellular Processes	Cell growth and death	hsa04210	Apoptosis	3/78	194/11040	0.15756	0.526841	0.440546	Q13490/Q12933/P98170	3
Cellular Processes	Transport and catabolism	hsa04146	Peroxisome	2/78	112/11040	0.187417	0.607687	0.508149	O00623/P28328	2
Human Diseases	Drug resistance: antineoplastic	hsa01524	Platinum drug resistance	2/78	115/11040	0.195093	0.613969	0.513402	Q13490/P98170	2
Human Diseases	Infectious disease: bacterial	hsa05132	Salmonella infection	4/78	339/11040	0.217774	0.665767	0.556716	Q13490/Q12933/Q8NEZ5/P49754	4
Human Diseases	Cancer: overview	hsa05202	Transcriptional misregulation in cancer	3/78	235/11040	0.231028	0.686666	0.574192	P29590/Q92466/Q13490	3
Cellular Processes	Cellular community - eukaryotes	hsa04520	Adherens junction	2/78	143/11040	0.268055	0.775185	0.648212	Q92793/Q9HAU4	2
Human Diseases	Infectious disease: viral	hsa05164	Influenza A	3/78	282/11040	0.321189	0.875203	0.731847	P29590/Q92793/Q14258	3
Human Diseases	Cancer: specific types	hsa05216	Thyroid cancer	1/78	60/11040	0.347251	0.875203	0.731847	Q92466	1
Human Diseases	Cancer: overview	hsa05207	Chemical carcinogenesis - receptor activation	3/78	307/11040	0.369733	0.875203	0.731847	P35869/P27540/P98170	3
Organismal Systems	Endocrine system	hsa04935	Growth hormone synthesis, secretion and action	2/78	194/11040	0.399574	0.875203	0.731847	Q92793/Q13233	2
Metabolism	Amino acid metabolism	hsa00310	Lysine degradation	1/78	75/11040	0.413492	0.875203	0.731847	Q9UMN6	1
Human Diseases	Infectious disease: viral	hsa05169	Epstein-Barr virus infection	3/78	333/11040	0.419611	0.875203	0.731847	Q92466/Q12933/O00463	3
Human Diseases	Cancer: overview	hsa05208	Chemical carcinogenesis - reactive oxygen species	3/78	335/11040	0.423402	0.875203	0.731847	P35869/P27540/Q14145	3
Human Diseases	Infectious disease: viral	hsa05162	Measles	2/78	204/11040	0.424259	0.875203	0.731847	Q13191/Q96PM5	2
Human Diseases	Infectious disease: bacterial	hsa05131	Shigellosis	3/78	339/11040	0.430961	0.875203	0.731847	Q13616/Q12933/O00463	3
Human Diseases	Neurodegenerative disease	hsa05017	Spinocerebellar ataxia	2/78	209/11040	0.436411	0.875203	0.731847	Q12933/Q9C0C7	2
Human Diseases	Infectious disease: parasitic	hsa05145	Toxoplasmosis	2/78	209/11040	0.436411	0.875203	0.731847	Q13490/P98170	2
Genetic Information Processing	Information processing in viruses	hsa03250	Viral life cycle - HIV-1	1/78	83/11040	0.44606	0.875203	0.731847	Q92793	1
Human Diseases	Cancer: specific types	hsa05217	Basal cell carcinoma	1/78	84/11040	0.450003	0.875203	0.731847	Q92466	1
Human Diseases	Endocrine and metabolic disease	hsa04932	Non-alcoholic fatty liver disease	2/78	221/11040	0.46501	0.875203	0.731847	Q12933/Q96J02	2
Human Diseases	Endocrine and metabolic disease	hsa04934	Cushing syndrome	2/78	223/11040	0.469696	0.875203	0.731847	P35869/P27540	2
Cellular Processes	Transport and catabolism	hsa04148	Efferocytosis	2/78	228/11040	0.481305	0.875203	0.731847	P27540/P49754	2
Human Diseases	Cancer: specific types	hsa05213	Endometrial cancer	1/78	97/11040	0.498814	0.875203	0.731847	Q92466	1
Human Diseases	Cancer: specific types	hsa05221	Acute myeloid leukemia	1/78	97/11040	0.498814	0.875203	0.731847	P29590	1
Cellular Processes	Transport and catabolism	hsa04140	Autophagy - animal	2/78	237/11040	0.501812	0.875203	0.731847	Q9C0C7/P49754	2
Human Diseases	Cancer: specific types	hsa05225	Hepatocellular carcinoma	2/78	243/11040	0.515198	0.875203	0.731847	Q92466/Q14145	2
Organismal Systems	Endocrine system	hsa04920	Adipocytokine signaling pathway	1/78	102/11040	0.516426	0.875203	0.731847	Q12933	1
Organismal Systems	Nervous system	hsa04720	Long-term potentiation	1/78	107/11040	0.533427	0.875203	0.731847	Q92793	1
Genetic Information Processing	Translation	hsa03015	mRNA surveillance pathway	1/78	116/11040	0.562555	0.875203	0.731847	Q6UXN9	1
Human Diseases	Cancer: specific types	hsa05223	Non-small cell lung cancer	1/78	116/11040	0.562555	0.875203	0.731847	Q92466	1
Human Diseases	Cancer: specific types	hsa05214	Glioma	1/78	117/11040	0.565678	0.875203	0.731847	Q92466	1
Human Diseases	Cancer: specific types	hsa05212	Pancreatic cancer	1/78	120/11040	0.574917	0.875203	0.731847	Q92466	1
Human Diseases	Cancer: specific types	hsa05218	Melanoma	1/78	120/11040	0.574917	0.875203	0.731847	Q92466	1
Human Diseases	Cancer: specific types	hsa05220	Chronic myeloid leukemia	1/78	120/11040	0.574917	0.875203	0.731847	Q92466	1
Human Diseases	Neurodegenerative disease	hsa05016	Huntington disease	3/78	431/11040	0.592239	0.875203	0.731847	Q12933/Q92793/Q9C0C7	3
Genetic Information Processing	Translation	hsa03013	Nucleocytoplasmic transport	1/78	129/11040	0.601485	0.875203	0.731847	Q8NFH3	1
Environmental Information Processing	Signal transduction	hsa04012	ErbB signaling pathway	1/78	134/11040	0.61553	0.875203	0.731847	Q13191	1
Human Diseases	Infectious disease: viral	hsa05167	Kaposi sarcoma-associated herpesvirus infection	2/78	294/11040	0.619244	0.875203	0.731847	Q12933/Q92793	2
Human Diseases	Cancer: specific types	hsa05210	Colorectal cancer	1/78	139/11040	0.629086	0.875203	0.731847	Q92466	1
Organismal Systems	Endocrine system	hsa04912	GnRH signaling pathway	1/78	142/11040	0.636992	0.875203	0.731847	Q13233	1
Human Diseases	Cancer: specific types	hsa05215	Prostate cancer	1/78	143/11040	0.63959	0.875203	0.731847	Q92793	1
Cellular Processes	Cellular community - eukaryotes	hsa04510	Focal adhesion	2/78	308/11040	0.644687	0.875203	0.731847	Q13490/P98170	2
Organismal Systems	Endocrine system	hsa04922	Glucagon signaling pathway	1/78	148/11040	0.652308	0.875203	0.731847	Q92793	1
Organismal Systems	Immune system	hsa04625	C-type lectin receptor signaling pathway	1/78	149/11040	0.654798	0.875203	0.731847	Q13191	1
Organismal Systems	Endocrine system	hsa04916	Melanogenesis	1/78	151/11040	0.659725	0.875203	0.731847	Q92793	1
Human Diseases	Cardiovascular disease	hsa05417	Lipid and atherosclerosis	2/78	335/11040	0.690002	0.875203	0.731847	Q12933/Q86YT6	2
Human Diseases	Immune disease	hsa05322	Systemic lupus erythematosus	1/78	170/11040	0.703202	0.875203	0.731847	P19474	1
Human Diseases	Infectious disease: viral	hsa05163	Human cytomegalovirus infection	2/78	345/11040	0.705559	0.875203	0.731847	Q12933/O00463	2
Cellular Processes	Transport and catabolism	hsa04142	Lysosome	1/78	173/11040	0.709546	0.875203	0.731847	Q99732	1
Environmental Information Processing	Signal transduction	hsa04071	Sphingolipid signaling pathway	1/78	175/11040	0.713701	0.875203	0.731847	Q12933	1
Organismal Systems	Immune system	hsa04660	T cell receptor signaling pathway	1/78	179/11040	0.721836	0.875203	0.731847	Q13191	1
Organismal Systems	Nervous system	hsa04722	Neurotrophin signaling pathway	1/78	180/11040	0.723833	0.875203	0.731847	Q13233	1
Organismal Systems	Endocrine system	hsa04919	Thyroid hormone signaling pathway	1/78	183/11040	0.729742	0.875203	0.731847	Q92793	1
Environmental Information Processing	Signal transduction	hsa04068	FoxO signaling pathway	1/78	189/11040	0.741187	0.875203	0.731847	Q92793	1
Organismal Systems	Development and regeneration	hsa04380	Osteoclast differentiation	1/78	192/11040	0.746729	0.875203	0.731847	Q12933	1
Organismal Systems	Endocrine system	hsa04910	Insulin signaling pathway	1/78	197/11040	0.755706	0.875203	0.731847	Q13191	1
Human Diseases	Cardiovascular disease	hsa05418	Fluid shear stress and atherosclerosis	1/78	199/11040	0.759208	0.875203	0.731847	Q14145	1
Cellular Processes	Cellular community - eukaryotes	hsa04550	Signaling pathways regulating pluripotency of stem cells	1/78	201/11040	0.76266	0.875203	0.731847	P35227	1
Organismal Systems	Immune system	hsa04659	Th17 cell differentiation	1/78	201/11040	0.76266	0.875203	0.731847	P35869	1
Human Diseases	Infectious disease: bacterial	hsa05135	Yersinia infection	1/78	206/11040	0.77108	0.875203	0.731847	Q12933	1
Environmental Information Processing	Signal transduction	hsa04150	mTOR signaling pathway	1/78	209/11040	0.775989	0.875203	0.731847	Q6PJI9	1
Human Diseases	Cancer: specific types	hsa05224	Breast cancer	1/78	215/11040	0.785498	0.875203	0.731847	Q92466	1
Environmental Information Processing	Signal transduction	hsa04390	Hippo signaling pathway	1/78	226/11040	0.801907	0.875203	0.731847	Q13490	1
Environmental Information Processing	Signal transduction	hsa04010	MAPK signaling pathway	2/78	420/11040	0.802765	0.875203	0.731847	Q12933/Q13233	2
Cellular Processes	Cellular community - eukaryotes	hsa04530	Tight junction	1/78	230/11040	0.807562	0.875203	0.731847	Q13233	1
Human Diseases	Cancer: specific types	hsa05226	Gastric cancer	1/78	230/11040	0.807562	0.875203	0.731847	Q92466	1
Human Diseases	Infectious disease: viral	hsa05160	Hepatitis C	1/78	233/11040	0.811698	0.875203	0.731847	Q12933	1
Human Diseases	Cancer: overview	hsa05206	MicroRNAs in cancer	1/78	241/11040	0.822303	0.875203	0.731847	Q92793	1
Environmental Information Processing	Signal transduction	hsa04630	JAK-STAT signaling pathway	1/78	243/11040	0.824861	0.875203	0.731847	Q92793	1
Cellular Processes	Cell growth and death	hsa04218	Cellular senescence	1/78	244/11040	0.826126	0.875203	0.731847	O43734	1
Human Diseases	Infectious disease: viral	hsa05165	Human papillomavirus infection	2/78	477/11040	0.856684	0.890361	0.744522	Q92793/Q05086	2
Human Diseases	Infectious disease: bacterial	hsa05130	Pathogenic Escherichia coli infection	1/78	271/11040	0.857076	0.890361	0.744522	Q12933	1
Human Diseases	Infectious disease: bacterial	hsa05152	Tuberculosis	1/78	295/11040	0.87998	0.905364	0.757068	Q92793	1
Environmental Information Processing	Signal transduction	hsa04014	Ras signaling pathway	1/78	332/11040	0.908381	0.925684	0.774059	Q7Z569	1
Environmental Information Processing	Signal transduction	hsa04024	cAMP signaling pathway	1/78	349/11040	0.919097	0.927767	0.775801	Q92793	1
Human Diseases	Neurodegenerative disease	hsa05012	Parkinson disease	1/78	397/11040	0.943117	0.943117	0.788637	Q14145	1
