# Supplementary material for: Multi-Omics Characterization of E3 Regulatory Patterns in Different Cancer Types
Source: Int J Mol Sci. 2024 Jul 11;25(14):7639. doi: 10.3390/ijms25147639 (PMC11276688; doi:10.3390/ijms25147639)
Supplement: Supplementary file 1 [file ijms-25-07639-s001.zip › Supplementary Tables/Table S6.xlsx]

## Sheet: Pathways for DUB in cluster 1
category	subcategory	ID	Description	GeneRatio	BgRatio	pvalue	p.adjust	qvalue	geneID	Count
Genetic Information Processing	Transcription	hsa03040	Spliceosome	2/7	168/11040	0.00459746	0.059767	0.0483943	Q6P2Q9/Q53GS9	2
Human Diseases	Infectious disease: viral	hsa05169	Epstein-Barr virus infection	2/7	333/11040	0.0172295	0.111992	0.0906816	Q93009/P51665	2
Genetic Information Processing	Folding, sorting and degradation	hsa03050	Proteasome	1/7	75/11040	0.0466085	0.180927	0.1465	P51665	1
Genetic Information Processing	Chromosome	hsa03083	Polycomb repressive complex	1/7	105/11040	0.0647234	0.180927	0.1465	Q93009	1
Genetic Information Processing	Chromosome	hsa03082	ATP-dependent chromatin remodeling	1/7	128/11040	0.078411	0.180927	0.1465	Q9Y5K5	1
Cellular Processes	Transport and catabolism	hsa04137	Mitophagy - animal	1/7	137/11040	0.08372	0.180927	0.1465	Q70CQ3	1
Environmental Information Processing	Signal transduction	hsa04068	FoxO signaling pathway	1/7	189/11040	0.113884	0.180927	0.1465	Q93009	1
Human Diseases	Infectious disease: viral	hsa05162	Measles	1/7	204/11040	0.122426	0.180927	0.1465	O15372	1
Human Diseases	Neurodegenerative disease	hsa05017	Spinocerebellar ataxia	1/7	209/11040	0.125257	0.180927	0.1465	P51665	1
Human Diseases	Cancer: overview	hsa05203	Viral carcinogenesis	1/7	266/11040	0.156986	0.204082	0.165248	Q93009	1
Human Diseases	Neurodegenerative disease	hsa05012	Parkinson disease	1/7	397/11040	0.22619	0.243334	0.197032	P51665	1
Human Diseases	Neurodegenerative disease	hsa05020	Prion disease	1/7	417/11040	0.236315	0.243334	0.197032	P51665	1
Human Diseases	Neurodegenerative disease	hsa05016	Huntington disease	1/7	431/11040	0.243334	0.243334	0.197032	P51665	1

## Sheet: Pathways for DUB in cluster 2
category	subcategory	ID	Description	GeneRatio	BgRatio	pvalue	p.adjust	qvalue	geneID	Count
Organismal Systems	Immune system	hsa04622	RIG-I-like receptor signaling pathway	2/9	97/11040	0.00264233	0.039635	0.0305955	Q96G74/Q9NQC7	2
Genetic Information Processing	Folding, sorting and degradation	hsa04141	Protein processing in endoplasmic reticulum	2/9	234/11040	0.0145982	0.109486	0.0845158	Q5VVQ6/P54252	2
Cellular Processes	Transport and catabolism	hsa04144	Endocytosis	2/9	335/11040	0.0287012	0.143506	0.110777	P40818/O95630	2
Genetic Information Processing	Replication and repair	hsa03440	Homologous recombination	1/9	55/11040	0.0439694	0.164885	0.12728	P46736	1
Organismal Systems	Immune system	hsa04657	IL-17 signaling pathway	1/9	115/11040	0.0899685	0.193653	0.149487	Q9UHP3	1
Environmental Information Processing	Signal transduction	hsa04064	NF-kappa B signaling pathway	1/9	133/11040	0.103379	0.193653	0.149487	Q9NQC7	1
Cellular Processes	Transport and catabolism	hsa04137	Mitophagy - animal	1/9	137/11040	0.106335	0.193653	0.149487	P40818	1
Organismal Systems	Immune system	hsa04625	C-type lectin receptor signaling pathway	1/9	149/11040	0.115152	0.193653	0.149487	Q9NQC7	1
Environmental Information Processing	Signal transduction	hsa04668	TNF signaling pathway	1/9	163/11040	0.12534	0.193653	0.149487	Q9NQC7	1
Organismal Systems	Development and regeneration	hsa04380	Osteoclast differentiation	1/9	192/11040	0.146113	0.193653	0.149487	Q9NQC7	1
Human Diseases	Neurodegenerative disease	hsa05017	Spinocerebellar ataxia	1/9	209/11040	0.158085	0.193653	0.149487	P54252	1
Cellular Processes	Cell growth and death	hsa04217	Necroptosis	1/9	211/11040	0.159484	0.193653	0.149487	Q9NQC7	1
Human Diseases	Endocrine and metabolic disease	hsa04934	Cushing syndrome	1/9	223/11040	0.167833	0.193653	0.149487	P40818	1
Organismal Systems	Immune system	hsa04621	NOD-like receptor signaling pathway	1/9	248/11040	0.184989	0.198203	0.152999	P46736	1
Human Diseases	Neurodegenerative disease	hsa05012	Parkinson disease	1/9	397/11040	0.280879	0.280879	0.216819	P09936	1

## Sheet: Pathways for DUB in cluster 3
category	subcategory	ID	Description	GeneRatio	BgRatio	pvalue	p.adjust	qvalue	geneID	Count
Genetic Information Processing	Chromosome	hsa03083	Polycomb repressive complex	2/8	105/11040	0.00241685	0.0435033	0.0330727	Q92560/Q9Y5T5	2
Human Diseases	Infectious disease: viral	hsa05169	Epstein-Barr virus infection	2/8	333/11040	0.0225192	0.159268	0.121081	P21580/O00487	2
Metabolism	Glycan biosynthesis and metabolism	hsa00513	Various types of N-glycan biosynthesis	1/8	52/11040	0.0370773	0.159268	0.121081	Q9NP73	1
Genetic Information Processing	Replication and repair	hsa03460	Fanconi anemia pathway	1/8	65/11040	0.0461565	0.159268	0.121081	O94782	1
Metabolism	Glycan biosynthesis and metabolism	hsa00510	N-Glycan biosynthesis	1/8	66/11040	0.0468518	0.159268	0.121081	Q9NP73	1
Genetic Information Processing	Folding, sorting and degradation	hsa03050	Proteasome	1/8	75/11040	0.0530894	0.159268	0.121081	O00487	1
Genetic Information Processing	Folding, sorting and degradation	hsa03018	RNA degradation	1/8	99/11040	0.0695488	0.171176	0.130134	Q504Q3	1
Organismal Systems	Immune system	hsa04657	IL-17 signaling pathway	1/8	115/11040	0.0803822	0.171176	0.130134	P21580	1
Environmental Information Processing	Signal transduction	hsa04064	NF-kappa B signaling pathway	1/8	133/11040	0.0924376	0.171176	0.130134	P21580	1
Cellular Processes	Transport and catabolism	hsa04137	Mitophagy - animal	1/8	137/11040	0.0950978	0.171176	0.130134	Q9Y4E8	1
Environmental Information Processing	Signal transduction	hsa04668	TNF signaling pathway	1/8	163/11040	0.112223	0.183638	0.139607	P21580	1
Human Diseases	Infectious disease: viral	hsa05162	Measles	1/8	204/11040	0.138652	0.183979	0.139867	P21580	1
Human Diseases	Neurodegenerative disease	hsa05017	Spinocerebellar ataxia	1/8	209/11040	0.141827	0.183979	0.139867	O00487	1
Cellular Processes	Cell growth and death	hsa04217	Necroptosis	1/8	211/11040	0.143095	0.183979	0.139867	P21580	1
Organismal Systems	Immune system	hsa04621	NOD-like receptor signaling pathway	1/8	248/11040	0.166247	0.199496	0.151664	P21580	1
Human Diseases	Neurodegenerative disease	hsa05012	Parkinson disease	1/8	397/11040	0.254034	0.272893	0.207463	O00487	1
Human Diseases	Neurodegenerative disease	hsa05020	Prion disease	1/8	417/11040	0.265179	0.272893	0.207463	O00487	1
Human Diseases	Neurodegenerative disease	hsa05016	Huntington disease	1/8	431/11040	0.272893	0.272893	0.207463	O00487	1
