# Supplementary material for: Multi-Omics Characterization of E3 Regulatory Patterns in Different Cancer Types
Source: Int J Mol Sci. 2024 Jul 11;25(14):7639. doi: 10.3390/ijms25147639 (PMC11276688; doi:10.3390/ijms25147639)
Supplement: Supplementary file 1 [file ijms-25-07639-s001.zip › Supplementary Tables/Table S7.xlsx]

## Sheet: Human ESI dataset
E3 Gene Name (Primary)	Substrate Gene Name (Primary)
FBXL12	XRCC5
FBXL5	SNCA
SKP2	SIRT3
BRCA1	PSMA7
TRIM63	MYL1
FBXO32	FOXO1
KLHL6	RC3H2
SOCS2	GHR
RLIM	LMO4
TRIM11	MTRNR2L1
MALT1	IKBKG
RNF146	BLZF1
AMFR	SERPINI1
BRCA1	AKT1
SIAH2	EGLN1
TRIM21	IRF7
SIAH1	ZEB1
RNF146	AXIN2
PRKN	YAP1
FBXL7	AURKA
MARCHF1	FASN
FZR1	MAPK10
STUB1	FOXO1
BIRC2	TRAF1
VPRBP	PPP2R1A
PJA1	MAGED1
FBXO2	ITGB1
NEDD4	LAPTM5
TRAF3	ULK1
WWP1	CXCR4
MDM2	E2F1
FZR1	ZC3HC1
SMURF1	ZFAND5
MDM2	NFATC2
BTRC	IL10RA
ANAPC11	PTTG1
SIAH1	NUMB
KLHL13	AURKB
SKP2	FOXO1
FZR1	SASS6
FBXW7	SPI1
ARIH1	EIF4E2
SYVN1	HTT
ITCH	DVL2
PRKN	ATXN3
MARCHF8	HLA-DRB3
UBR4	TRPV5
TRIM22	IRF3
SMURF1	EPHA1
MID1	STK36
TRAF6	NR2C2
ITCH	FOXO1
PRKN	EPS15
ITCH	BCL10
NHLRC1	AGL
ITCH	PTCH1
SKP2	STK11
TRIM9	TRIM9
DCAF11	TRIM28
MDM2	PSMD4
SIAH2	TANK
RNF34	PPARGC1A
BRCA1	H2AC4
RING1	SMARCAD1
SIAH2	SNCAIP
ARIH2	GFI1
FBXW11	CHUK
NEDD4L	TGFBR2
BTRC	GLI2
FBXW7	CCDC6
TRAF6	TICAM1
TRIM4	TRPM8
CDC20	REV1
KLHL15	PPP2R5B
SIAH2	DYRK2
XIAP	CASP9
COP1	NT5E
RNF25	NKD2
TRAF6	AKT2
HDAC6	GLI1
SPOP	MYD88
BTRC	RASSF1
BTRC	ELF3
FZR1	ANLN
AMFR	APOB
FBXW7	PSEN1
MARCHF9	PLXNC1
FBXO32	ATR
RAG1	KPNA2
TRAF4	IRS1
TRIM8	SOCS1
MUL1	MUL1
RAD18	PCNA
FBXW7	DEK
FBXO11	SNAI1
MKRN3	PABPC1
BIRC3	TRAF2
SMURF1	PICALM
BIRC3	CASP7
SMURF1	ODF2
FBXO3	EP300
ITCH	NOTCH3
NEDD4	ERBB4
WWP1	RUNX2
FZR1	CKAP2
FBXW7	TP63
NEDD4	LATS1
SIAH1	AFF1
MDM2	DHFR
TRIM32	MYC
SMURF1	MAP3K9
NEDD4	AKT3
COP1	FOXO4
MARCHF5	MFN2
NEDD4	SLC9A1
RNF41	ERBB4
STUB1	DPM1
TRIM25	KEAP1
RAD23A	TWIST1
STUB1	SMAD4
MAP3K1	DTX1
BTRC	NFKB2
UBR5	UBR5
PRKN	TANK
SYVN1	HMGCR
MARCHF9	FCGR2B
HLTF	PCNA
FBXO6	CHEK1
PARK2	PARK2
NEDD4	IGF1R
SH3RF1	KCNJ1
PELI1	RIPK1
DCAF1	LATS2
NEDD4	BECN1
PELI1	BCL6
FBXO45	ZEB1
SYVN1	CLU
TRAF6	TGFBR1
PELI3	RIPK2
TRAF6	RIPK2
TRIM21	IGHG1
MARCHF8	ATXN3
RNF125	IL1RL2
TRIM32	XIAP
XIAP	TLE1
ANAPC11	ANLN
FZR1	RBBP8
TRIM63	MYBPC2
FBXW7	SNAI1
FBXL19	IL1RL1
MDM2	FUS
SKP2	ORC1
STUB1	CYBB
SPOP	TP53BP1
SOCS1	LYN
RNF31	TRAF1
SYVN1	ARNTL
FBXO44	UNC13A
RNF138	LEF1
FBXL15	SMURF1
NEDD4	DCUN1D1
DTL	CDT1
PARK2	PICK1
FBXW11	FBXO5
HECTD3	CASP8
PRKN	cyclin-D
FZR1	CDC6
TRIM35	TRAF3
TRIM28	PRKAA1
SMURF1	MATK
MIB1	CEP290
XIAP	BIRC5
RNF2	H2AX
CDC20	HLA-DRB4
SKP2	CARM1
PRKN	SYP
SIAH2	KIF15
BTRC	CREBZF
LNX1	PBK
NEDD4	GRIA1
AMFR	SERPINA1
RAD18	TP53
MARCHF8	HLA-DRB4
FBXL18	FBXL7
SMURF1	PSMD4
SIAH1	IFI27
BRCA1	H2AFX
MKRN1	CDKN2A
SPOP	KCNH2
CBL	IL6ST
NEDD4L	KCNH2
STUB1	ESR1
SPOP	GLI1
MDM2	NUMB
DCAF1	NF2
RNF182	ATP6V0C
MDM2	MDM2
FBXW7	BRAF
TTC3	AKT2
TNFAIP3	TNFAIP3
RNF126	TP53
SYVN1	SERPINA1
RNF146	TNKS
NEDD4L	SLC1A3
MDM2	NCL
TRIM11	PAX6
ZFP91	BECN1
FBXO25	ELK1
FBXW7	PPARGC1A
TRIM11	HTT
STUB1	PRKACA
STUB1	SMAD1
SAG	CDC34
SOCS3	IRS1
TRIM25	SFN
RNF168	H2AZ1
MPG	PPP2CB
BTRC	TRAF3IP2
CDC20	CDKN1A
BMI1	H2AC1
RBCK1	RIPK1
ITCH	JUNB
SH3RF1	HGS
FZR1	E2F1
ITCH	RIPK1
RNF152	TSPAN12
MARCHF5	MCL1
RBBP6	YBX1
RNF220	SIN3A
HECW2	LMNB1
HACE1	RAC1
SPOP	CCNE1
HUWE1	TGFBR2
DTL	PCNA
NAT10	MDM2
TRIM22	NFKB1
PRKN	NEK2
RAD18	TP53BP1
SMURF1	TAOK3
NEDD4L	SCN10A
TRIM63	MYLPF
TANK	MLST8
BMI1	H2AC6
BTRC	KDR
CBL	FYN
SMURF1	ENTR1
HERC2	BRCA1
NEDD4	KRAS
SIAH1	XIAP
MDM2	EID1
STUB1	NFS1
BIRC3	RIPK2
STUB1	SNPH
NEDD4	RAPGEF2
RNF8	KMT5A
TRIM3	GKAP1
RNF40	STX1A
NEDD4L	TRAF3
MARCHF6	MARCHF6
ITCH	CFLAR
MDM2	KAT5
STUB1	MYOCD
PRC1	H2AX
CHFR	PARP1
MDM2	NR3C1
STUB1	INSR
BTRC	EPOR
MSL2	H2BC21
KEAP1	NFE2L2
CBL	ITGA5
RAG1	H3-4
MIB1	CEP131
FBXL7	SNAI1
RNF126	PTEN
BIRC3	PACS2
FBXO22	BAG3
HACE1	OPTN
FBXO11	PRDM1
TRIM21	TRIM21
TRAF7	TP53
WWP2	NOTCH3
PRKN	AIMP2
SIAH2	SENP7
NEDD4	SLC1A1
TRIM11	DUSP6
HUWE1	ZBTB17
FBXL21P	CRY2
FBXO22	KDM4A
RNF8	XRCC5
RNF2	H2AZ1
MARCHF8	CD74
TRIM21	USP4
MDM2	FOXP3
RNF146	TNKS2
RNF8	H2AX
RBCK1	TAB2
CHFR	CHFR
CBL	HGS
SPOP	GLI3
DTL	SDE2
SMURF1	RHOA
RNF185	CFTR
STUB1	ARNTL
NEDD4	WBP2
SPOP	PGR
HERC2	SUMO1
MIB2	CYLD
TRIM32	SQSTM1
BTRC	CCNE1
C10orf90	TP53
MARCHF7	MARCHF7
PRC1	H2AC1
TRIM11	ARX
TRIP12	ARFGAP1
FBXO33	EIF3F
MIB1	BLM
RNF2	RNF2
RNF123	CCNG2
CDC34	CDKN1B
SYVN1	SGK1
RNF19A	TRAF6
BMI1	H2AFX
SKP2	CDH1
TNFAIP3	RNF41
SMURF1	BTK
SMURF2	SKIL
SMURF1	HIP1
CBL	EPHA8
STUB1	NANOS2
DCAF11	GEN1
ITCH	TRPV4
FZR1	DTYMK
ITCH	YAP1
TRAF6	MAP3K7
UBR5	AGR2
BMI1	HIST1H2AM
PRKN	CISD1
TRIP12	SOX6
PARK2	TUBB
WWP2	TP73
HERC5	NME2
HUWE1	BRCA1
SAG	NFKBIA
TANK	BIRC3
MIB1	DAPK1
CBL	STAT5A
FBXW11	IKBKB
TRIM63	MYBPC3
RNF4	EPAS1
FBXL19	NKX2-1
XIAP	AIF1
RNF2	RASSF10
FBXO6	RIOK1
UHRF1	PML
BRCA1	RBBP8
STUB1	MAP3K12
ING4	RELA
FBXL12	ALDH3A1
ITCH	BID
BIRC2	DIABLO
NEDD4	SYK
UBR5	CEBPA
TRIM41	PRKCB
SMURF2	SMURF1
SIAH1	PML
WWP1	SMAD7
UBE3A	RAD23A
CBLL1	ANXA2
RAG1	KPNA1
FBXL2	CCND2
SMURF1	MSN
UBE4A	UBE4A
BTRC	PTP4A3
SYVN1	IDS
SPSB2	NANOS2
EP300	E2F1
MKRN1	FILIP1
RNF111	SMAD7
UBE3A	ANXA1
MDM2	IRF2
TRIM26	ZEB1
TRAF6	MAP3K11
MPG	HMG20B
SIAH1	ELL2
SMURF1	FGF12
UBR5	PPP2CA
MARCHF8	CIITA
UBE3A	DDI1
HECTD3	CASP9
RCHY1	HDAC1
PELI1	IRAK1
STUB1	YAP1
FBXW7	NFKB2
TRIM62	CARD9
FBXL14	TWIST1
NOSIP	EPOR
ITCH	EGFR
RNF123	CBX5
SKP2	BTG2
TRIM65	ANXA2
BTRC	FBXO5
CBL	NFATC1
COP1	ETV1
SKP2	BRCA1
LATS1	BECN1
FBXW5	DLEC1
UCHL1	SMN1
DTX2	DTX2
VHL	EPAS1
RNF146	XRCC6
FZR1	AURKA
STUB1	HSPA8
NEDD4L	AKT1
RFFL	CFTR
UBR2	H2AC20
SMURF1	UBE2G1
SIAH1	RBBP8
RBX1	ESR1
KLHL21	EB1
NEDD4	BCL10
SMURF2	EZH2
NEDD4L	KCNA3
DTX3	XRCC5
NEDD4L	DVL2
NEDD4	RNF7
FBXW7	AURKA
DCAF1	UNG
PPIL2	SNAI1
FBXO2	BACE1
NEDD4	MAF
RNF41	PARK2
UBE3A	GOPC
FBXO11	BCL6
PRKN	PDCD2
MARCHF8	TFRC
FZR1	NUSAP1
FZR1	USP1
MDM2	HUWE1
SKP2	E2
RNF5	MAVS
FBXL15	WWP2
UBE2O	MXI1
TRIM32	OTULIN
SMURF2	H2AX
FBXL2	PCYT1A
STUB1	SMG5
ITCH	SH3GL2
NEDD4L	SCN3A
HECW1	SMAD4
RNF26	TMEM173
BRCA1	TOP2alpha
FBXO6	TFRC
MID1	PPP2CA
WWP1	TP63
MARCHF8	CD274
ITCH	LAPTM5
FBXW12	IL22RA1
SPOP	GLI2
MARCHF8	NS2
RNF146	SH3BP5L
RNF185	DVL2
FBXO32	KLF4
UHRF1	DNMT1
MDM2	TTF1
TRIM39	TP53
PJA2	PJA2
TRAF3	MAP3K14
FBXO22	TP53
FBXO7	CRBN
RAD18	RFC2
TRIM13	TRIM13
TRIM31	TIGAR
HERC2	XPA
WSB1	HIPK2
NHLRC1	EPM2A
SPOP	DUSP6
STUB1	TRAF6
UBE4B	FEZ1
HUWE1	CHEK1
ITCH	CPSF6
KLHL20	BECN1
BTRC	FOXN2
UBE4B	TP53
SMURF1	SCYL1
TRIM28	IRF7
NEDD4	AP1G2
RNF168	H2AC11
CNOT4	YAP1
RNF31	TRIM25
WWP1	DVL2
FBXL2	NLRP3
UBE3A	PML
ITCH	DDX5
STUB1	SLC12A3
DDB1	NR5A2
ITCH	NOTCH1
AHR	ESR1
RNF139	RNF139
RNF19A	TP53
FBXW7	NR3C1
SPOP	DAXX
BIRC2	PACS2
ASB11	RPN1
FBH1	RAD51
BTRC	NFKBIE
BIRC2	CASP8
TRAF6	TRAF6
MDM2	WRN
BTRC	SMAD3
RNF39	DDX3X
TRIM32	DES
FBXO44	BRCA1
FBXO4	MCL1
BTRC	REST
RNF181	ESR1
SOCS1	IRS1
BRCA1	BRCA1
SMURF1	AXIN1
RNF34	NOD1
TRIM13	AKT1
CBLB	EGFR
NEURL1B	DLL1
TRIM27	TEAD4
UBE3A	ARPC3
STAMBP	NLRP3
KLHL12	DVL3
RNF8	PCNA
MDM2	AR
SAG	DEPTOR
UBE3A	MCM7
VHL	DVL2
CHFR	KIF22
NEDD4	RNF11
PRKN	BCL2L1
SPOP	CDC20
NEDD4	THOC1
SIAH1	FLT3
TRAF6	PSEN1
STUB1	SOD1
CBL	STAP2
WWP1	CDKN1B
PARK2	NEK2
BTRC	UHRF1
CBL	KDR
FBXO2	SIRPA
MIB2	IKBKG
SMURF1	FKBP3
PRKN	HK1
BTRC	YAP1
FBXW7	SIK2
FBXW2	MSX2
RNF2	H2AC20
BIRC3	CASP8
MARCHF2	DLG1
DZIP3	ATXN1
CBL	IL2RG
SMURF2	RUNX2
DZIP3	HIST1H2AB
RNF6	NR0B2
CDC20	CENPF
UBR5	TOPBP1
RNF5	PXN
CHFR	HLTF
DZIP3	H2AC4
HECTD3	MALT1
WWP2	RUNX2
TRAF6	IRF7
LRSAM1	ABL1
TRAF2	DYRK1A
NHLRC1	PPP1R3C
SMURF1	MARK2
ITCH	POU5F1
CUL7	TP53
BRCA1	ESR1
KLHL12	LNPK
KLHL12	PEF1
PRKN	GPR37
TRIP12	NAE1
STUB1	GATA4
UBE3A	LLGL1
NEDD4	XPO1
SPOP	AR
DDB1	CCNK
DTL	CRY1
MDM2	HBP1
SPOP	FASN
SPOP	CD274
SMURF1	FGR
TRIM7	RELA
TRIM56	VIM
TOPORS	H2AX
PIAS4	YY1
RNF183	TNFRSF10B
MARCHF9	FCRL2
BMI1	H2AC20
AMFR	INSIG1
MDM2	APEX1
CBL	FGFR4
RNF168	H2AX
CBL	BCR
RING1	H2AC11
PRPF19	YBX1
TRIM3	BECN1
RBCK1	PRKCA
PRKN	RANBP2
FZR1	FOXM1
LNX1	RSL1D1
RNF8	L3MBTL2
HERC2	NEURL4
RNF41	EPX
MIB1	EDAR
PRKN	TARDBP
FBXO22	PTEN
NEDD4L	APBB1
MDM2	CREBBP
ASB4	ID2
FBXO10	BCL2
MDM2	XRCC6
TOPORS	TP53
BTRC	DDIT4
TRIM21	IKBKB
BIRC3	BCL10
TRIM56	STING1
RBCK1	IKBKG
NEDD4	SPRY2
CBL	FGFR1
DTL	CDKN1A
ITCH	JUN
NEDD4L	RHOB
SMURF1	RUNX2
UBR5	ATMIN
NEDD4	NTRK1
ZNRF1	AKT1
CRBN	TP63
BIRC3	KRR1
UBE3A	RB1
NEDD4L	PSPC1
STUB1	EPHA2
SMURF1	ITK
BTRC	TBC1D7
SMURF1	PTEN
SKP2	CTNNB1
KCTD10	RHOB
UBE3A	S100B
PJA1	SUZ12
BIRC3	RIPK3
FBXW7	KLF2
STUB1	ATCAY
MDM2	GNL3
RHOBTB3	CCNE1
FBXL14	SNAI1
UCHL1	CTTN
MARCHF11	CD4
RNF41	BIRC6
NEDD4	MYC
FZR1	E2F3
PELI3	TRAF6
PRKN	FUBP1
SMURF1	TNIK
TRIM31	TRIM31
FBXW7	HSF1
RNF20	PA2G4
RLIM	RLIM
MYLIP	LRP8
FBXO32	DUSP1
NEDD4L	SGK1
SKP2	SIPA1
SPOP	BMI1
UBE2O	HEXIM1
MYCBP2	TSC2
CBL	PLCG1
TRIM59	TP53
LNX1	GRIN1
HUWE1	PA2G4
FBXW7	MED13
NEDD4L	SPHK2
RBBP6	ZBTB38
SMURF1	HOMER2
MARCHF5	DNM1L
FBXW11	DEPTOR
RNF144A	HSPA2
FBXO21	ABCB1
RNF19A	SNCAIP
STUB1	IRF1
RLIM	LHX2
UBE4B	ATXN3
RNF19B	UCKL1
UHRF1	TP53
FBXL22	FLNC
NEDD4	IFITM3
SIAH1	ELL
SMURF1	TRAF4
RNF31	DDX58
BTRC	USP47
FBXO30	RARG
HUWE1	OGT
TRIM33	DHX33
PRKN	SH3GL3
MPG	PPP2CA
FBXW7	EBNA1BP2
MDM2	DCX
SMURF2	TOP2A
RLIM	LHX3
RFWD3	RAD51
SIAH1	JADE1
STUB1	GUCY1A2
UBR5	PAIP2
CBL	CFTR
CBL	FGR
GAN	MAP1B
TRIM6	BTG2
BIRC2	RIPK2
VHL	PPARG
KLHL10	CCNB1
TRIM27	CDKN1A
SIAH1	PLCE1
RAB40C	RACK1
BIRC2	MXD1
STUB1	NCOA3
LNX1	HTR2B
NEDD4	TBK1
SAG	NF1
BRCA1	TOP2A
HERC5	CTBP1
SYVN1	APP
TRIM71	LIN28B
CBL	MTOR
CRBN	CRBN
FBXW7	MYCN
MKRN1	TP53
DET1	JUN
BTRC	ZNRF3
PEX12	PEX5
HACE1	SPIN1
PCGF1	H2AC11
CRBN	IKZF1
FBXW11	CEP68
RNF8	H2AC1
RNF41	PRKN
FBXO6	ATRN
FZR1	SOX2
KLHL18	AURKA
PRKN	SH3GL2
NEDD4	SQSTM1
FBXO21	NR2F2
MDM2	PDE4D
RNF149	BRAF
HECW1	DVL1
RNF115	MAVS
PRKN	NLRP3
BMI1	HIST1H2AA
SMURF1	LCK
BTRC	IRAK1
TOPORS	NKX3-1
FZR1	MAPK9
TRAF4	CHEK1
FBXW11	PLK4
FBXO4	CCND1
FAF2	NF1
TRAF6	IRF5
SKP2	MYBL2
NEDD4	AMOT
MIB1	EPB41L5
RNF8	NBN
CBL	ABL1
XIAP	MAP3K2
UBR4	PTPN14
BTRC	CPEB1
MDM4	MDM2
MDM2	DYRK2
CBL	EPHB1
TRIM23	TP53
NEDD4	PIK3C3
FBXW11	PER1
CUL5	APOBEC3G
KLHL20	CORO7
TRAF6	FHL2
WWP1	ERBB4
BTRC	BTG1
TRIM13	CD3D
TRIM8	ESR1
FBXW11	PRLR
SMURF2	TRAF4
CDC20	CDKN1B
SIAH2	POU2AF1
RNF186	SESN2
SKP2	CCNA2
RNF38	LDB1
CCNB1IP1	CCNB1IP1
RNF6	FOXA1
VHL	BHLHE40
ITCH	CD247
FZR1	TRRAP
DDB2	DDB2
FZR1	ID2
FBXO33	YBX1
RLIM	LDB2
AMBRA1	BECN1
WWP1	TGFBR2
BTRC	TIAM1
FBXW8	CCND1
VPS18	PLK2
FZR1	CLSPN
FZR1	SKIL
STUB1	NOS2
PJA2	KSR1
RNF187	YAP1
FZR1	SGOL1
TRIM63	TNNI1
BRCA1	H2BC1
SIAH1	GRM5
SMURF1	ATXN3
RBCK1	IREB2
HERC1	TSC2
BIRC2	TANK
FBXW7	CCNE1
UHRF1	H2BC21
SPOP	DEK
RNF146	SH3BP5
RNF8	RECQL4
SYVN1	GPR37
TANK	DUSP14
FBXO45	SNAI2
FBXW7	RCAN1
STUB1	S100P
BTRC	DEPTOR
TRIM3	TP53
HERC1	SOX9
HUWE1	PPARA
STUB1	RAF1
CBL	CRKL
MARCHF5	TNFRSF10A
NEDD4	HRAS
TRIM17	TRIM17
NEDD4	PTEN
STUB1	MYC
MSL2	TP53
STUB1	TRAF3
MKRN2	TP53
MUL1	HSPA5
NHLRC1	DVL2
SPOP	DPPA2
RNF146	CASC3
SMURF2	STAMBP
BARD1	H2AX
BRCA1	H2AX
SPSB2	NOS2
RNF19A	CASR
FBXL17	BRIP1
ITCH	FYN
STUB1	DAPK1
PRKN	HSD17B10
MARCHF9	LILRB1
CBL	BCL2L11
WWP1	SMAD2
FANCL	CTNNB1
SMURF1	ILRUN
STUB1	tat
DTX3L	H4C1
BTRC	TERF1
BIRC3	MALT1
KLHL9	CCNB1
CDC20	RASSF1
SKP2	PSMD9
COP1	CCT4
STUB1	MAVS
FBXW11	WEE1
ITCH	MLANA
RNF168	MACROH2A2
PARK2	MFN1
SMURF1	PADI4
MARCHF1	HLA-DRB4
FBXW7	MTOR
PTPA	BMI1
TRIM32	TRAF2
RNF8	CTNNB1
UBE3C	PIK3C3
UBE3A	NCOA3
RNF125	IFIH1
FBXL5	DCTN1
FBXO28	FBXO28
DCAF12L1	PB2
DTX3	NOTCH2
FBXO4	ICAM1
BMI1	H2AX
TRIM32	TRIM32
PARK2	DNM1L
STUB1	NOX5
BTRC	BST2
FBXO31	CCND1
RNF185	NUDT16L1
MEX3C	DDX58
MARCHF1	HLA-DRA
CBL	ALK
NEDD4	TNFRSF18
CBL	MPL
BRCA1	NPM1
CHFR	HDAC1
TRIM25	KLF5
TRIM39	MOAP1
RNFT2	IL3RA
KLHL12	SEC31B
BIRC2	BIRC2
TRIM63	TNNC1
PARK2	PRKN
FBXW7	HIF1A
RNF128	ARHGDIA
BTRC	PLK4
TRIM36	IRF3
RNF8	PML
RNF216	TLR8
CBLB	SH3KBP1
TRIM27	TBK1
SMURF1	ING2
PRKN	VPS35
SMURF1	C6orf106
SKP2	NFKBIE
FZR1	MAPK8
BMI1	HIST1H2AH
PRPF19	RPA1
DTL	POLD4
RNF38	PTPN6
BIRC3	TRAF3
RNF4	RBBP8
PDLIM2	STAT1
RNF125	NLRP3
TRIM69	TP53
FBXW7	NOTCH1
MIB1	DLL1
MARCHF9	SLAMF1
TRIM32	PRKCZ
BTRC	GSK3B
NEURL1	PDE9A
PRKN	VDAC1
SKP2	BORA
ITCH	GLI1
BMI1	H2AC11
PJA1	ELF1
PJA2	PRKAR1B
RNF146	PARP1
ITCH	MAVS
BRCA1	TUBG1
FZR1	HECW2
NEDD4	SCNN1B
RNF111	PML
FBXO18	FBXO18
GAN	SHH
FZR1	DNM1L
SKP2	ING3
FBXW7	SHOC2
FBXL2	AURKB
PIAS2	STAT1
DTL	ERCC5
PRKN	CCNE2
TRIM37	SMAD7
SIAH2	CHEK2
PARP1	SIAH1
FBXO32	MYC
XIAP	SEPTIN4
FBXO31	MAP2K6
FBXW5	DLC1
MYLIP	LDLR
FBXO22	SNAI1
COP1	CRTC2
STUB1	AR
ITCH	ITCH
FBXL17	BACH1
RNF31	PRKCA
NEDD4	MLANA
NEURL1B	DLL4
RNF126	EGFR
BRCA1	POU2F1
STUB1	NANOS1
MKRN2	IGF2BP3
BRCA1	HIST1H2AB
TRIM21	CDT1
SIAH1	EGLN2
ITCH	OCLN
BTRC	PTTG1
FBXL5	NABP2
BIRC3	RIPK1
WWP2	WWP2
TRIM21	CDKN1A
RNF183	ATP1B1
SMURF1	TPM4
SIAH1	SNCA
MARCHF9	CD4
FBXO3	SMURF1
RCHY1	CDKN1B
MARCHF5	MARCHF5
NEDD4	TSG101
PRKN	ERBB3
TRAF2	KRR1
SMURF2	ID3
WWP2	TICAM1
CBL	SPRY2
SKP2	NUDT1
XIAP	DIABLO
KLHL3	WNK4
SMURF1	CUEDC1
RLIM	TP53
BTRC	CLSPN
PRKN	CCNE1
MPG	PRM2
PRKN	FAF1
MDM2	PGAM2
RNF180	PLK2
MIB2	DLL1
NEDD4L	OCLN
FBXW7	MYC
UBE4B	PTTG1
UHRF2	PCNP
LNX1	CLDN17
TRIM25	MTA1
SKP2	CYGB
SIAH2	TP53BP2
PARK2	ZNF746
FBXW11	BHLHE40
UBR2	H2AC11
PRKN	TUBA1B
NEDD4L	CLCN5
SMURF1	IMPACT
TBL1X	CTNNB1
SAG	PMAIP1
DTL	KAT2A
TRIM11	MED15
BIRC6	DIABLO
CBL	IRF8
NEDD4L	SFTPC
TRIM11	PHLPP1
NEDD4L	SMAD3
TRIM33	CTNNB1
FBXW11	NFKBIA
TRIM22	TRIM22
MDM2	POLQ
FBXO4	FXR1
HACE1	CCND1
MDM2	HEXIM1
OSTM1	GNAI3
SMURF1	CCDC69
TRIM21	SHMT2
PRKN	PTPN5
CBL	S100B
HUWE1	HDAC2
PRKN	IKBKG
RCHY1	POLQ
TANK	IKBKE
TRIM25	CIC
TOM1	CDC6
DDB2	H2AC1
TRIM2	NEFL
TRAF3	IKBKE
SMURF2	GSK3B
NEDD4	NOTCH1
ARIH2	NFKBIB
MDM2	MRPS7
FBXW11	RCAN1
DCAF1	SAMHD1
SOCS1	JAK1
SKP2	CCND1
KLHL2	ARHGEF7
ZNRF1	ZNRF1
TRAF2	ZBTB17
BTRC	BCL10
BTRC	TRIB2
BIRC2	TRAF2
FBXW7	NFE2L1
NEDD4	SLC6A3
UBR5	NR1I2
KLHL20	PIK3C3
FBH1	ARF1
RBCK1	TRIM25
BRCA1	CCNB1
SMURF1	RNF114
SIAH2	NCOR1
BTRC	BTG2
TRAF2	MAP3K14
FBXL3	CRY1
AMFR	CYP3A4
SIAH2	PLCE1
SMURF1	PRR16
MIB2	XDH
DET1	ACACB
PRKN	PLCG1
TRAF6	CTNNB1
RCHY1	POLH
RFFL	RFFL
FBXO40	IRS1
WWP1	AMOTL2
TRAF6	AKT1
TRIM21	IFI16
TRAF3	TBK1
MGRN1	TSG101
STUB1	SMAD3
SMURF2	EGFR
SMURF2	RAP1B
SMURF2	RHOA
TRIM13	AKT2
FBXO7	SPN
WWP2	ABI3
NOSIP	PPP2CA
STUB1	MAP3K11
WWP1	KLF2
GAN	GFAP
XIAP	XIAP
BMI1	HIST1H2AC
NEDD4	HGS
FBXL14	SNAI2
SKP2	CDKN1B
MARCHF9	PTPRA
TRIM23	IKBKG
NEDD4L	IL6ST
TRAF6	BECN1
CBL	SH3KBP1
SMURF1	ANKRD13A
SOCS5	STAT1
BTRC	PSMD4
BIRC2	RIPK4
ARIH2	ARIH2
STUB1	SRC
KEAP1	SOX9
FBXW7	AHSG
FBXW8	IGFBP2
MSL2	H2BC4
TRAF3	UBE2I
WWP1	gag
SMURF2	RNF20
DCAF1	MCM10
MDM2	FOXO3
VHL	ADRB2
SMURF1	UBXN6
CBL	KIT
FBXO31	PARD6A
UBL4A	TRAF6
FBXW7	SREBF1
STUB1	RUNX2
NEDD4L	SCN8A
TANK	TICAM1
TRIM21	TRIM5
SIAH2	HIF1A
HUWE1	H1-1
MAP3K1	MAPK1
HUWE1	H3C15
RNF144B	CDKN1A
ITCH	RIPK2
MDM2	RRM2B
BRCA1	ERCC6
RNF185	ARL6IP5
FBXW11	IFNAR1
DET1	FOXO1
PRPF19	PRPF3
MDM2	PER2
PARK2	LIMK1
RICTOR	SGK1
FBXO22	BACH1
SMURF1	OTUD6B
FBXO4	TERF1
KLHL12	SEC31A
FBXL2	APP
TRIM21	NUP62
RNF2	RRM1
MIB2	DLL3
STUB1	PTEN
SPOP	NCOA3
ITCH	ERBB4
FBXW8	IRS1
PARK2	EPS15
MYLIP	VLDLR
XIAP	TLE3
TRIM25	MAVS
MARCHF8	CDH1
RC3H1	ICOS
NEDD4	PROM1
TANK	KRR1
TRIM63	NFKBIA
STUB1	EIF5A
FBXO45	TWIST1
TRIM21	X
ITCH	KLF10
CDC20	TRRAP
XIAP	TLE2
SKP2	SKP2
RNF168	RHOC
FBXL6	TP53
PRKN	SNCA
TRIM27	PIAS3
FZR1	CCNA2
MDM2	SUV39H1
BIRC2	IKBKE
RNF216	TLR4
TRIM21	GMPS
DTX3	DTX3
ITCH	DTX1
SMURF2	SIRT1
MDM2	HIF1A
RNF126	AICDA
CRL4A	WIPI2
PRKN	TUBB
FBXW7	KLF13
CRBN	SALL4
RNF126	CDKN1A
CDC20	CCNA2
SKP2	BCR/ABL fusion
TRIM65	VCAM1
TRIM23	TRAF6
MID1	IGBP1
BTRC	MYC
TRIM15	APOA1
BTRC	CD4
SIAH2	LATS2
FBXO8	MYC
FBXW10	CBX5
RNF11	RNF11
SKP2	NBN
SIAH1	HIPK2
UBE3A	PTPA
MARCHF5	MFN1
MDM2	NFAT5
CGRRF1	WLS
FZR1	BUB1
FBXW7	HDAC7
BMI1	HIST3H2A
TRAF1	MAP3K14
SKP2	E2F1
TRIM47	SMAD4
ASB2	FLNB
RNF115	FLT3
MDM2	HIPK1
TRIM31	NLRP3
STUB1	STK4
FBXL2	PIK3R2
CBLL1	ART4
STUB1	PSMD4
TRAF6	RUSC1
SMURF1	TGFBR2
SIAH2	HDAC3
CBLB	CBLB
PRKN	UCHL1
CDC34	CREM
NEDD4L	SLC11A2
FBXW7	NRF1
ARIH1	SIM2
MARCHF2	ERGIC3
RCHY1	ITCH
TRAF6	ECSIT
SH3RF1	HEY2
TRIM41	BCL10
RNF213	GLUD1
LRSAM1	TSG101
TRIM9	VASP
FBXL17	SUFU
BTRC	LPCAT1
SMURF1	ANKRD13D
BRAP	BRAP
DYRK2	TERT
MEX3B	SNUPN
RCHY1	COPE
TRAF6	HSPA4
CBL	FCGR2A
LNX1	PQBP1
SMURF1	MINDY3
DET1	CRTC2
CUL5	TP53
BTRC	FBXW11
SPOP	JUN
HACE1	RARA
DCAF12	MAGEA3
E4F1	TP53
PRKN	TRAF6
RNF31	IKBKG
NEURL1B	EDAR
FBXW8	GORASP1
SMURF1	TOM1
RFWD3	TP53
FBH1	FBH1
SIAH1	KIF22
VHL	RPTOR
NEDD4L	BRAT1
RNF216	TRAF3
NEDD4L	SCN5A
STUB1	MAP3K2
RFFL	SFN
PRKN	GPR37L1
BTRC	USP37
ITCH	PI4K2A
SAG	JUN
FZR1	NDC80
SH3RF1	HERPUD1
NEDD4L	CRTC3
MID1	UBE2D1
TRAF6	LGALS3BP
RNF5	IRF3
XIAP	CASP8
SYVN1	SLC6A4
SKP2	KMT2A
BTRC	XRCC1
KLHL22	PLK1
NEDD4L	OGG1
RNF4	SUMO2
RBBP6	GRB2
SIAH1	HIF1A
PRKN	LIMK1
NEDD4	SAG
MDM2	ATF3
MARCHF1	CD86
SPSB3	SNAI1
RNF11	SMURF2
TRAF3	MAP3K7
FBXO3	HIPK2
STUB1	DLK1
UHRF2	CDKN1A
TRIM32	STING1
TRAIP	KANK1
MDM2	ARPC3
RNF126	MET
STUB1	ERN1
SMURF1	C9orf78
ITCH	BRAT1
NEDD4	GGA3
UBR1	RHO
HUWE1	DUSP4
RLIM	TERF1
CGRRF1	EGFR
FBXO22	KLF4
FBXW11	PER2
HUWE1	MYC
SMURF1	TGFBR1
FBXO9	TTI1
CBLC	SRC
STUB1	HSPA4
BFAR	TMBIM6
KLHL7	TUT1
HUWE1	PCNA
PELI1	TRAF3
SPOP	HDAC6
MDM2	RPS27A
NEDD4	H3C1
FBXW7	ZEB2
HECW1	TTF1
DET1	ACACA
SKP2	BRCA2
COP1	ETV4
MIB1	PCM1
FBXO2	AHSG
FBXO32	MYOT
SKP2	CEBPA
FBXO11	DTL
RNF13	RNF13
MIB1	MIB1
HUWE1	WIPI2
ZNRF1	CAV1
BIRC7	DIABLO
FBXW11	DLG1
RNF8	POLD4
TRIM37	TRAF2
TRIM32	MYCN
F12	HIF1A
MKRN1	POLG
RNF128	CD44
NEDD4L	LGR4
SMURF1	ANKS4B
WWP1	SPART
MDM2	GRK2
VHL	MAP1LC3B
RNF183	BCL2L1
FZR1	CDH13
RNF115	MET
KLHL42	PPP2R5E
NEDD4	ABCB1
NEDD4	LAPTM4A
NEDD4L	TTYH2
RNF144A	PRKDC
VHL	HIF1A
WWP1	WWP1
FBXW11	YAP1
FBXO25	ISL1
SKP2	USP18
FZR1	CDC25A
CHFR	SMARCA4
SIAH1	EGLN3
SIAH1	KLF10
KCTD10	TICAM1
RNF220	SIN3B
TRIM13	VCP
MARCHF5	CIITA
CDC20	RUNX1
BTRC	PFKFB3
SOCS1	RELA
FBXL2	CCND3
NEDD4	SRC
HECW2	PCNA
RNF123	CBX1
FZR1	PCLAF
COP1	DCTN6
CBLB	PIK3R2
PPARG	SELENOS
RNF152	RRAGA
SOCS4	DAB1
CDC20	KMT2A
TRAF4	AKT1
TRIM25	PTEN
MDM2	TP73
TRIM65	ARHGAP35
WWP2	POU5F1
FZR1	SGO1
CDCA3	CDKN1A
FBXO32	CABIN1
SIVA1	XIAP
WWP1	RNF11
WWP2	SLC11A2
RNF19A	RNF19A
SKP2	TAL1
MARCHF5	ATXN3
SAG	HIF1A
NEDD4	POLR2A
BTRC	CTTN
ITCH	SMAD2
SMURF1	ELOF1
VHL	SKP2
AMFR	SOD1
RNF146	XRCC1
TRIM21	CDKN1B
RAG1	RAG1
RNF144B	LCMT2
ZNRF1	GLUL
RNF138	RNF138
MARCHF8	SOD1
SMURF1	UVRAG
RNF135	DDX58
CBL	FGFR2
TRIM56	SAP18
BTRC	CDC25B
FBXL5	ABL1
KEAP1	SQSTM1
FBXW7	ENO1
BRCA1	FANCD2
TRIM63	THRA
SKP2	ESR1
STUB1	ALK
MUL1	DNM1L
DTL	P
MARCHF8	IL1RAP
CDC34	BTRC
FBXW7	KLF5
WWP1	EI24
RNF208	VIM
RCHY1	GORAB
PPARG	MUC1
COP1	COP1
SKP2	DUSP1
FBXW7	PTPN11
FBXO2	FBN1
SKP2	RRAGA
PRKN	SIM2
WWP1	TP53
BMI1	H2AC21
CRLB	WIPI2
SMURF2	RNF11
MARCHF9	PTPRJ
MDM4	CDKN1A
FBXO2	GJB2
FBXO25	NKX2-5
MPG	STK36
MARCHF5	TANK
PARK2	HSD17B10
MDM2	TP53
BTRC	PHLPP1
BFAR	TGFA
TRIM41	PRKCE
TRIM63	MYL2
FBXO7	DLGAP5
NEDD4	TTYH2
STUB1	RUNX1
FBXO7	TRAF2
CBLB	NLRP3
RNF40	PA2G4
COP1	ACACB
BIRC3	IRF1
COP1	SIRT1
DDB1	COPS5
RNF130	VAMP3
NEDD4L	SCNN1A
SMURF1	UBQLN1
RNF220	RNF220
HUWE1	ATOH1
FBXW5	EPS8
CDC20	SP100
ITCH	GLIS3
MDM2	DLG4
SIAH2	NRF1
SIAH1	CACYBP
STUB1	CIP2A
NEDD4L	SCN2A
SMURF1	UBAC1
NEDD4	MDM2
NEDD4L	TGFBR1
SIAH1	CTNNB1
NEDD4	LGR5
MDM2	ESR2
SIAH2	TP53
FZR1	AURKB
BIRC3	TRAF1
RNF144B	BAX
NEDD4	LYN
MARCHF9	PTPRF
DTL	CDC6
MARCHF9	ICAM1
XIAP	PTEN
KLHL17	GRIK2
RNF180	RHOC
RNF111	SKI
MARCHF9	HLA-DQB1
MIB1	TBK1
FBXW7	ASCC2
CISH	BCL2L11
STUB1	ERBB2
ITCH	TGIF1
TOM1	NAB2
RNF6	MXD1
MDM2	RUNX3
MARCHF6	DIO2
BMI1	RNF2
PARK2	SNCA
BTRC	EEF2K
TRIM32	ACTA1
NEDD4L	RCAN1
NEDD4L	SCN9A
KCTD10	CEP97
FZR1	OPA1
BRCA1	POLR2A
SIAH2	TINF2
SOCS3	IRS2
HERC1	RAF1
FBXL12	CAMK1
VHL	CLU
VHL	POLR2G
RNF41	MYD88
CCNB1IP1	CCNB1
SMURF1	NEK2
BTRC	LPIN2
RNF6	AR
CBLB	exoT
NEDD4	SLC31A1
BIRC3	IKBKE
KLHL2	WNK4
FBXW11	NFKB1
SIAH1	STAR
MKRN1	RPS10
SMURF1	TAB1
RNF115	CXCR4
TRIM25	TRIM25
CBL	PIK3R1
STUB1	POLB
PRKN	HIF1A
DDB2	DTL
PRKN	SQSTM1
SMURF2	CTNNB1
ITCH	CXCR4
CHFR	PBK
SIAH2	ZEB1
TRAF2	MOAP1
BRCA1	CDC25C
TRIM32	PIAS4
RBCK1	RBCK1
SMURF2	BTRC
NEDD4L	NTRK1
SKP2	TP53
TRAF6	LGMN
SOCS5	EGFR
SKP2	ACE2
SPOP	BRD3
BTRC	ATF4
ARID1B	ARID1B
PELI1	RIPK3
TRIM25	AMFR
GAN	TBCB
SMURF2	SMAD1
PJA1	FOXR2
APC/C	IRS2
FBXO27	LAMP2
DTX3L	DTX3L
NEDD4	ERRFI1
TRAF6	PIK3CA
CDC34	MYBL2
TRIM58	DYNC1LI2
CRBN	MAPT
PRKN	SEPTIN5
RNF128	CD83
STUB1	SIRT6
KLHL12	DSH
MDM2	NR0B2
DTL	KMT5A
BTRC	IFNAR1
FBXO15	CRLS1
TRIM27	PTEN
FBXW7	SREBF2
NEDD4	PPARG
RLIM	MDM2
WWP1	KLF5
NEDD4	SNCA
MKRN1	PABPC1
XIAP	AIFM1
RNF5	SLC26A4
FBXW7	MYB
RLIM	ZFP42
SIAH2	PIAS1
ITCH	BRAF
BTRC	WWTR1
MDM2	H2BC21
TRAF7	KLF4
UBE3A	UBE3A
MARCHF1	HLA-DRB1
TRIM65	TNRC6A
FBXO31	MDM2
BRCA1	H2AC20
ITCH	AMOT
PINK1	VDAC1
CUL1	TP53
TRAF6	IKBKG
HUWE1	POLB
TNFAIP1	RHOA
KLHL9	BORA
STUB1	MCF2
KLHL21	AURKB
RFFL	PRR5L
HECW2	TP73
SMURF1	TNIP2
SKP2	RND3
SIAH1	SYP
BTRC	PKD2
STUB1	CREM
SMURF1	ADRBK2
SMURF1	EPN1
SH3RF1	SH3RF1
PIAS4	ETS1
RNF8	RNF8
SMURF1	RABEP2
SIAH2	SYP
RNF128	CORO1A
BTRC	MDM2
FZR1	CCNB1
KLHL15	RBBP8
MARCHF5	MAVS
FZR1	RUNX1
BTRC	GBF1
NEDD4	SAV1
CBL	SRC
SMURF1	MAP4K5
SMURF1	KRT36
RNF126	FLT3
CHFR	SMARCD1
MARCHF6	SQLE
MDM2	IRF1
VHL	USP20
LNX1	NUMB
FBXO32	MYOD1
CBL	FLT1
CRBN	IKZF3
TRIM32	DBNDD1
WWP1	MUC1
NEDD4	EGFR
SMURF1	C7orf50
TTC3	AKT1
RBX1	SUFU
UBE3A	PRDX1
WWP2	POLR2A
SMURF2	SMAD2
TRIM47	ILF3
TRAF6	LAT
FBXO9	NEUROG2
FBXW11	SIPA1L2
RNF41	ZNF746
AMFR	CD82
IRAK4	PELI1
SYVN1	MAPT
RNF43	FZD5
SMURF1	CALCOCO1
RNF168	H2AC20
MARCHF5	FIS1
TRIM25	ESR1
RNF26	IRF3
RLIM	LIMK1
NEDD4	F2R
MARCHF9	IGHD
SKP2	AKT2
BIRC2	CSE1L
PRKN	SNCAIP
TRIM21	IRF8
RBCK1	BACH1
CBL	PDGFRA
SH3RF1	KCNJ2
CNOT4	CNOT4
NEDD4	SCNN1G
MDM2	SLC14A2
BTRC	HSF1
ZFP91	HNRNPF
SMURF1	UBE2D3
TRIM62	TRIM62
SKP2	ICAM1
RNF2	H2AC11
RNF8	H2AC11
FBXL22	ACTN2
PRKN	USP30
FBXW7	NF1
RNF8	NONO
CBL	NLRP3
FZR1	PTTG1
MARCHF8	CD86
TRIM2	BCL2L11
NEDD4	NEDD4
ITCH	HGS
AMFR	HERPUD1
RNF111	SMAD2
SMURF1	MAVS
CBL	PDGFRB
NEDD4	SCN5A
DDB1	TP73
AMFR	UBL4A
CBL	FRS2
BTRC	CEP68
FBXW7	MED13L
BTRC	TWIST1
CDC20	PHF8
MKRN1	TERT
FBXW11	BTRC
BTRC	BHLHE40
TRAF2	DUSP14
FBXO31	CDT1
SIAH2	PML
HDAC6	CHEK1
RNF168	MACROH2A1
TRIM41	CGAS
FBXL7	BIRC5
STUB1	TP53
UBE3A	CEBPA
SKP2	CDK8
NEDD4L	SLC6A3
SMURF2	TGFBR2
ITCH	H1-2
SYVN1	TP53
CDC34	CTNNB1
MDM2	ARRB2
FBXO22	STK11
FBXL3	CRY2
COP1	MTA1
RNF4	DAND5
WWP2	EGR2
CDCA3	WEE1
SMURF1	FAF2
RNF167	SLC22A18
SMURF1	ADRM1
TRIM63	GMEB1
CBL	PIK3CG
SKP2	SMAD4
SIAH2	PPP1R12A
BIRC2	PCSK9
RNF216	TLR9
DTL	TP53
RNF4	ETV4
FBXW7	AURKB
SMURF1	PRKCG
UHRF2	H3C14
RNF2	AMBRA1
ASB11	BIK
BRAP	USP15
PRKN	BAX
SKP2	TCF3
CBLB	SRC
HACE1	RARB
TRAF4	NTRK1
MID1	PPP2CB
NEDD4	APPL1
LNX1	SUFU
MARCHF9	HLA-DQA1
SHPRH	PCNA
COP1	JUN
FBXO25	HAND1
TRIM25	TRAF2
NEDD4	PDCD6IP
MPG	IGBP1
AMFR	CFTR
ITCH	PLIN2
SMURF2	TNFRSF1B
DDX58	MARCHF5
SIAH2	CDKN1B
SIAH1	MAPRE3
RNF111	SKIL
BTRC	METAP2
FBXO11	TP53
XIAP	CASP7
RNF216	RIPK1
BTRC	NFKBIB
DCAF1	TERT
UBR5	HTT
KLHL22	DEPDC5
SKP2	PHB
SKP2	TWIST1
SPOP	CAPRIN1
CBL	CTNNB1
MIB2	TBK1
MARCHF1	HLA-DRB5
MDM2	TCAP
ANAPC2	PTTG1
RNF34	CASP8
NEDD4	CDKN1A
KLHL2	WNK3
BTRC	GHR
SIAH1	EGLN1
RNF8	CHEK2
PRC1	H2AZ1
FZR1	SKP2
FBXO45	TP73
CBL	SPRED2
UBE3A	ESR1
BTRC	SMAD4
NEDD4	MYCN
STUB1	CTBP2
SKP2	RBL2
RFFL	CASP10
BTRC	MXI1
SMURF2	AXIN1
PRKN	PHGDH
ITCH	TP63
TRIM28	TP53
CDC20	MCL1
TRIM63	HIBADH
TRIM17	MCL1
MKRN1	KCNH1
PRKN	PARK7
HUWE1	H2AC20
MARCHF2	CFTR
FBXW5	TSC2
CDC20	AXIN2
FZR1	ID1
STUB1	ATXN1
NEDD4	PAX7
MARCHF9	PVR
TRAF6	PARK7
RNF152	RHEB
RHOBTB1	PDE5A
RNF139	INSIG1
RFPL4A	CCNB1
HECTD1	SNAI1
ITCH	ORF71
BIRC2	IKBKG
COP1	ACACA
SIAH1	BAG1
RNF34	RIPK1
MARCHF5	MAP1B
MDM2	GADD45A
TRIB3	PPARA
BTRC	RCAN1
SMURF1	TRIB2
SYVN1	PACRG
SMURF1	PPARG
ASB2	FLNA
TRIM13	NR4A1
STUB1	STUB1
ITCH	TAB1
LNX1	ZBTB8A
HUWE1	H4C1
BTRC	IFNGR1
RBCK1	TAB3
FBXO3	FBXL12
CBL	FGFR3
ITCH	TRPC4
TRIM4	DDX58
KDM2B	H2AC20
SMURF1	SMAD5
MDM4	TP53
SMURF2	SMAD3
SIAH1	DCC
WWP2	SMAD3
DDB2	XPC
BTRC	FOXO3
TRIM17	IRF3
FBXO32	KCNMB1
TRIM21	IRF3
BMI1	GMNN
FBXW7	DISC1
SMURF2	MAD2L1
FZR1	NEDD9
RNF40	H2BC21
FBXL2	ITPR3
STUB1	MAPT
ITCH	SMAD7
BTRC	PER1
BARD1	POLR2A
XIAP	CASP3
BTRC	NFKB1
VHL	FN1
ZNRF1	EGFR
FBXL19	RAC1
KLHL2	NPTXR
VHL	HIF3A
SMURF1	BMPR1A
RNF26	STING1
MPG	PTPA
CBL	F2RL1
VHL	USP33
NEDD4L	STK35
KEAP1	IKBKB
NEDD4L	SLC38A2
MDM2	AQP2
UBE3C	AXIN1
FZR1	STIL
CBL	YES1
SYVN1	ERN1
KLHL13	BORA
TRAF6	MST1
BTRC	CTNNB1
SMURF1	PDGFRA
RNF4	PARP1
FBXO42	TP53
MIB1	SMN1
CBL	LRIG1
XIAP	RIPK2
UBE3A	TSC2
ITCH	CBL
MKRN1	CDKN1A
PRPF19	RPA2
SMURF1	GRK3
BRCA1	H2AC11
NEDD4L	BEST1
XIAP	MAP3K7
BMI1	H2AC12
RNF125	DDX58
SMURF2	TGFBR1
UBE3A	SIPA1L1
RNF125	MAVS
NEDD4L	SCNN1B
BTRC	FGD1
ITCH	BIRC2
MARCHF8	HLA-DRB1
RCHY1	ELAVL1
MARCHF1	HLA-DRB3
FBXL2	FOXM1
ZFP91	MAP3K14
RNF8	H2BC1
NEDD4L	SMAD2
BTRC	PRLR
NEDD4	APOBEC3G
FBXW11	PDCD4
UBE3A	TP53
SIAH1	TNK2
SMURF1	FAM188A
SKP2	CCNE1
FZR1	LATS2
MARCHF9	VAMP8
SMURF1	ERBB2
PRC1	H2AC12
SMURF1	RBCK1
MDM2	RPS2
FBXW11	CTNNB1
RNF5	STING1
ITCH	ITSN1
RNF115	RNF115
CBL	CD5
FBXO22	KDM4B
SKP2	JAK3
SMURF1	TRIP10
TNFAIP1	CSNK2B
MIB1	DLL3
SMURF1	CTTN
SIAH1	HIF1AN
UHRF2	CCNE1
RNF128	TP53
DCAF12	MAGEA6
ARIH2	APOBEC3G
KLHL20	DAPK1
FBXL12	CDKN1C
SIAH2	BAG1
CBL	STAT5B
NEDD4	ERBB3
UBE3A	BAK1
PRC1	RNF2
UBR5	SOX2
PELI1	MAP3K14
SOCS3	JAK2
RLIM	LMO2
PRKN	ZNF746
HERC2	USP20
NEDD4L	TRPV6
TRAF6	ITGB3BP
WWP1	LATS1
UBE3C	CAND2
BMI1	H2AC18
CCNF	CCP110
RNF38	RUNX1
UBE3C	AHNAK
PAXIP1	PCNA
SQSTM1	LDHA
SPOP	BRD4
SMURF1	KLF2
CBL	NGFR
RNF8	KDM4A
CHFR	CHD1L
RLIM	HDAC2
BRCA1	NR1H3
[truncated: 923 more rows]
