# Supplementary material for: Multi-Omics Characterization of E3 Regulatory Patterns in Different Cancer Types
Source: Int J Mol Sci. 2024 Jul 11;25(14):7639. doi: 10.3390/ijms25147639 (PMC11276688; doi:10.3390/ijms25147639)
Supplement: Supplementary file 1 [file ijms-25-07639-s001.zip › Supplementary Tables/Table S9.xlsx]

## Sheet: Header
Header	Meaning
E3	E3 Gene Name
Substrate	Substrate Gene Name
E3_protein_logFC	Log2 (Fold change) of protein expressional alteration of E3 (Tumor vs. Normal)
E3_protein_FDR	Adjusted P-value of protein-based differential expression analysis of the E3
Substrate_protein_logFC	Log2 (Fold change) of protein expressional alteration of substrates (Tumor vs. Normal)
Substrate_protein_FDR	Adjusted P-value of protein-based differential expression analysis of the substrate
Substrate_mRNA_logFC	Log2 (Fold change) of mRNA expressional alteration of substrates (Tumor vs. Normal)
Substrate_mRNA_FDR	Adjusted P-value of mRNA-based differential expression analysis of the substrate

## Sheet: summary table
E3	Substrate	E3_protein_logFC	E3_protein_FDR	Substrate_protein_logFC	Substrate_protein_FDR	Substrate_mRNA_logFC	Substrate_mRNA_FDR
BRCA1	PSMA7	1.785	2.685e-13	-0.04118	0.5089	0.625795	3.61897e-46
BRCA1	AKT1	1.785	2.685e-13	-0.631	2.816e-11	0.0347524	0.54899
SYVN1	HTT	0.654	4.447e-07	-0.7072	2.89e-13	-0.343663	4.26275e-14
SMURF1	PICALM	1.127	5.778e-11	-1.019	5.081e-16	-0.18472	6.29998e-05
SMURF1	ODF2	1.127	5.778e-11	-2.07	1.29e-16	0.467257	8.68214e-22
UBR5	UBR5	1.175	8.991e-17	1.175	8.991e-17	0.562827	1.18109e-35
HLTF	PCNA	1.774	1.509e-13	2.911	8.855e-17	1.65296	1.65643e-112
SKP2	CARM1	1.42	1.311e-11	0.8879	6.591e-12	1.04896	1.79216e-61
SMURF1	PSMD4	1.127	5.778e-11	0.8769	2.298e-15	0.874523	1.3026e-61
RNF126	TP53	0.8682	1.601e-10	2.266	6.495e-07	0.694892	1.92691e-15
SYVN1	SERPINA1	0.654	4.447e-07	-4.131	8.855e-17	-1.85268	2.29922e-34
TRIM11	HTT	0.7705	6.773e-11	-0.7072	2.89e-13	-0.343663	4.26275e-14
DTL	PCNA	4.556	2.146e-16	2.911	8.855e-17	1.65296	1.65643e-112
TRIP12	ARFGAP1	0.6867	4.62e-13	0.8722	5.082e-14	0.415267	1.06887e-19
SKP2	CDH1	1.42	1.311e-11	1.06	3.017e-09	1.21647	1.16658e-51
SMURF1	BTK	1.127	5.778e-11	-1.261	1.507e-11	-1.26328	1.25981e-39
SMURF1	HIP1	1.127	5.778e-11	-2.376	8.855e-17	-0.880067	1.09583e-52
UHRF1	PML	2.861	7.065e-16	0.5183	0.0003374	0.342835	3.21192e-05
CBLL1	ANXA2	0.6539	3.093e-11	-2.371	1.135e-16	0.195061	0.011005
SMURF1	MSN	1.127	5.778e-11	-1.645	8.991e-17	-0.806355	3.32517e-26
UBR5	PPP2CA	1.175	8.991e-17	-0.04045	0.8015	-0.0717764	0.168521
DTX2	DTX2	1.596	4.83e-14	1.596	4.83e-14	1.03531	5.90103e-34
FBXO6	TFRC	0.9456	9.091e-11	2.261	4.19e-13	0.776716	3.09271e-12
RNF185	DVL2	0.7271	3.267e-07	0.01271	0.9211	0.587608	6.47627e-19
UHRF1	DNMT1	2.861	7.065e-16	1.878	1.034e-16	0.614731	5.21733e-26
UBE4B	TP53	0.5086	2.282e-10	2.266	6.495e-07	0.694892	1.92691e-15
TRIM28	IRF7	0.9515	7.378e-15	0.6608	7.018e-05	0.241294	0.0145592
CBLB	EGFR	0.6907	4.783e-08	1.827	4.07e-10	1.49369	3.52763e-24
CDC20	CENPF	3.31	2.617e-15	1.936	8.258e-16	3.72425	1.11142e-198
RNF5	PXN	1.122	5.291e-09	-2.079	1.742e-16	-0.355169	1.55921e-05
TRIP12	NAE1	0.6867	4.62e-13	-0.3429	1.326e-08	0.838499	1.66672e-41
SMURF1	FGR	1.127	5.778e-11	-1.333	6.044e-08	-1.96749	2.29655e-71
TOPORS	TP53	0.7038	2.552e-09	2.266	6.495e-07	0.694892	1.92691e-15
SKP2	CTNNB1	1.42	1.311e-11	-0.6404	7.611e-08	-0.128952	0.0151616
TRIM59	TP53	1.281	2.291e-11	2.266	6.495e-07	0.694892	1.92691e-15
UHRF1	TP53	2.861	7.065e-16	2.266	6.495e-07	0.694892	1.92691e-15
SMURF1	TRAF4	1.127	5.778e-11	0.5609	3.245e-05	0.730747	5.18845e-29
SYVN1	APP	0.654	4.447e-07	0.6138	0.00324	0.303976	2.07641e-05
MSL2	TP53	0.8458	1.466e-08	2.266	6.495e-07	0.694892	1.92691e-15
BRCA1	NPM1	1.785	2.685e-13	0.8262	4.397e-13	0.54829	2.44889e-30
FZR1	MAPK8	0.5246	3.505e-06	-0.4528	6.182e-10	-0.0119389	0.843463
PRPF19	RPA1	0.9419	1.555e-16	0.7553	1.94e-13	0.779175	1.05994e-40
RNF126	EGFR	0.8682	1.601e-10	1.827	4.07e-10	1.49369	3.52763e-24
SIAH2	TP53BP2	3.645	8.855e-17	-1.462	8.898e-17	-0.40203	2.23845e-09
SMURF1	IMPACT	1.127	5.778e-11	-0.3901	0.0001693	0.687156	5.9772e-19
TBL1X	CTNNB1	1.052	3.836e-15	-0.6404	7.611e-08	-0.128952	0.0151616
DTL	KAT2A	4.556	2.146e-16	0.7933	4.212e-07	0.855624	2.07783e-48
TRIM11	PHLPP1	0.7705	6.773e-11	0.09171	0.422	0.777756	1.15145e-18
TRIM33	CTNNB1	0.6059	5.275e-11	-0.6404	7.611e-08	-0.128952	0.0151616
RFFL	RFFL	0.9575	1.307e-10	0.9575	1.307e-10	0.243273	2.48333e-05
NOSIP	PPP2CA	1.397	9.334e-17	-0.04045	0.8015	-0.0717764	0.168521
SMURF1	ANKRD13A	1.127	5.778e-11	-1.244	1.198e-16	-0.393062	1.35656e-23
SMURF1	UBXN6	1.127	5.778e-11	-1.539	8.855e-17	-0.0625746	0.153036
RNF2	RRM1	0.7176	2.345e-11	2.15	1.457e-15	1.43234	3.19866e-95
SKP2	NBN	1.42	1.311e-11	0.5857	3.557e-12	0.152628	0.00684533
SMURF1	TGFBR2	1.127	5.778e-11	-3.738	8.855e-17	-1.89262	1.37972e-117
SMURF1	MINDY3	1.127	5.778e-11	-1.531	1.198e-16	-0.475828	4.48345e-15
RFFL	SFN	0.9575	1.307e-10	4.09	3.233e-16	3.02524	4.58982e-85
RNF4	SUMO2	2.01	2.864e-16	-0.7234	2.717e-07	0.68856	3.63724e-36
RNF126	MET	0.8682	1.601e-10	0.2956	0.3273	0.458725	2.82231e-05
SKP2	BRCA2	1.42	1.311e-11	-0.4882	0.0006792	1.5359	6.92682e-78
RNF115	MET	1.237	9.664e-12	0.2956	0.3273	0.458725	2.82231e-05
CDC20	RUNX1	3.31	2.617e-15	0.6447	4.212e-07	0.3995	3.73737e-11
TRAF4	AKT1	0.5609	3.245e-05	-0.631	2.816e-11	0.0347524	0.54899
KEAP1	SQSTM1	0.8772	2.612e-06	1.844	4.613e-15	0.0224777	0.808135
BRCA1	FANCD2	1.785	2.685e-13	1.37	8.201e-10	1.77992	2.39878e-123
SMURF1	UBQLN1	1.127	5.778e-11	0.04746	0.4397	0.191007	2.93152e-05
SIAH2	TP53	3.645	8.855e-17	2.266	6.495e-07	0.694892	1.92691e-15
BRCA1	POLR2A	1.785	2.685e-13	0.4287	2.495e-13	0.403836	1.04191e-09
SKP2	TP53	1.42	1.311e-11	2.266	6.495e-07	0.694892	1.92691e-15
DTX3L	DTX3L	1.327	4.851e-13	1.327	4.851e-13	0.385819	5.8353e-07
CUL1	TP53	0.7052	3.093e-11	2.266	6.495e-07	0.694892	1.92691e-15
PIAS4	ETS1	0.5244	1.147e-05	-0.9462	1.371e-07	-0.981808	2.12743e-26
SMURF1	RABEP2	1.127	5.778e-11	-0.2402	0.001064	0.441851	4.19049e-14
FZR1	RUNX1	0.5246	3.505e-06	0.6447	4.212e-07	0.3995	3.73737e-11
ZFP91	HNRNPF	1.021	3.084e-14	0.8425	2.363e-14	0.445681	2.47131e-21
SIAH2	PML	3.645	8.855e-17	0.5183	0.0003374	0.342835	3.21192e-05
SYVN1	TP53	0.654	4.447e-07	2.266	6.495e-07	0.694892	1.92691e-15
SMURF1	FAF2	1.127	5.778e-11	0.7083	8.823e-13	0.150286	2.93598e-05
SKP2	SMAD4	1.42	1.311e-11	-0.558	6.892e-10	-0.309797	7.76738e-09
DTL	TP53	4.556	2.146e-16	2.266	6.495e-07	0.694892	1.92691e-15
UBR5	HTT	1.175	8.991e-17	-0.7072	2.89e-13	-0.343663	4.26275e-14
RFFL	CASP10	0.9575	1.307e-10	-0.3484	0.01325	-0.354956	6.78067e-06
TRIM28	TP53	0.9515	7.378e-15	2.266	6.495e-07	0.694892	1.92691e-15
CDC20	MCL1	3.31	2.617e-15	-0.5689	1.954e-06	-1.0495	6.60753e-42
FBXL19	RAC1	0.897	1.949e-07	-0.606	8.406e-09	0.390581	5.65629e-14
SMURF1	PDGFRA	1.127	5.778e-11	-0.8	4.175e-08	-0.401941	4.82725e-05
SMURF1	ERBB2	1.127	5.778e-11	0.126	0.5556	0.0667551	0.441115
SKP2	JAK3	1.42	1.311e-11	0.6938	1.871e-05	0.542793	3.72379e-06
SIAH2	BAG1	3.645	8.855e-17	-0.9085	5.718e-12	-0.046879	0.583224
SQSTM1	LDHA	1.844	4.613e-15	1.839	1.911e-16	1.37831	3.42532e-76
UBR5	CAPZA1	1.175	8.991e-17	-0.1336	0.1273	0.249467	1.57449e-06
SMURF1	CSNK2A2	1.127	5.778e-11	-0.2024	0.002767	0.308835	3.35031e-12
RFFL	RIPK1	0.9575	1.307e-10	-0.01782	0.9855	-0.304984	6.64833e-15
SIAH2	PSMD4	3.645	8.855e-17	0.8769	2.298e-15	0.874523	1.3026e-61
CBLC	EGFR	2.273	5.355e-14	1.827	4.07e-10	1.49369	3.52763e-24
SMURF1	ANXA6	1.127	5.778e-11	-1.56	4.257e-15	-0.873438	1.57066e-30
WDHD1	MAPRE2	3.465	1.351e-16	-1.951	8.855e-17	-0.963911	3.17105e-77
SMURF1	TLN1	1.127	5.778e-11	-2.341	8.855e-17	-0.693653	1.14386e-34
SMURF1	FES	1.127	5.778e-11	-1.669	2.095e-16	-1.22131	5.19878e-64
RNF115	EGFR	1.237	9.664e-12	1.827	4.07e-10	1.49369	3.52763e-24
FZR1	MFN1	0.5246	3.505e-06	1.388	5.842e-15	1.05782	4.88642e-60
SMURF1	USP5	1.127	5.778e-11	0.347	0.0004877	0.9798	2.14528e-84
DTL	TDG	4.556	2.146e-16	1.265	4.19e-13	0.891133	1.20114e-66
CBLB	SYK	0.6907	4.783e-08	-0.09276	0.2989	-0.245654	0.000274347
SMURF1	MAP3K2	1.127	5.778e-11	0.3114	4.171e-06	0.0967079	0.0152526
KEAP1	PGAM5	0.8772	2.612e-06	1.414	6.315e-15	1.20606	2.89788e-80
SMURF1	RAC1	1.127	5.778e-11	-0.606	8.406e-09	0.390581	5.65629e-14
SMURF1	UBQLN2	1.127	5.778e-11	0.3926	0.0005201	0.387174	1.18139e-11
SKP2	CDK9	1.42	1.311e-11	1.486	1.034e-16	-0.415089	1.8235e-26
BRCA1	NF2	1.785	2.685e-13	-0.6069	1.932e-12	0.313558	1.34603e-10
EP300	TP53	0.9573	1.219e-16	2.266	6.495e-07	0.694892	1.92691e-15
TRIM24	TP53	0.8133	9.218e-12	2.266	6.495e-07	0.694892	1.92691e-15
FBXO45	PAWR	0.5718	2.462e-08	-1.113	1.844e-12	0.532028	6.92965e-13
SMURF1	SPART	1.127	5.778e-11	-1.295	1.343e-14	-0.691022	1.19829e-21
UBR5	CDK9	1.175	8.991e-17	1.486	1.034e-16	-0.415089	1.8235e-26
FZR1	DNMT1	0.5246	3.505e-06	1.878	1.034e-16	0.614731	5.21733e-26
CBLL1	CDH1	0.6539	3.093e-11	1.06	3.017e-09	1.21647	1.16658e-51
SKP2	PDCD4	1.42	1.311e-11	0.06669	0.5917	-0.0673409	0.197701
DTL	PDCD4	4.556	2.146e-16	0.06669	0.5917	-0.0673409	0.197701
SMURF1	ASCC2	1.127	5.778e-11	1.008	2.095e-16	0.487209	2.42572e-24
FBXL19	CDC42	0.897	1.949e-07	-0.4914	1.01e-05	-0.257769	9.44561e-10
TRIM28	FBP1	0.9515	7.378e-15	-4.803	8.855e-17	-2.6973	3.28045e-97
BRCA1	POLR2H	1.785	2.685e-13	1.926	8.855e-17	1.45932	2.35488e-85
SMURF1	ACVR1	1.127	5.778e-11	1.181	1.873e-10	0.632743	2.16052e-34
FBXO45	ZEB2	0.5718	2.462e-08	-2.106	8.855e-17	-1.26967	3.05859e-71
SIAH2	TRAF2	3.645	8.855e-17	0.1317	0.2732	0.831305	1.09664e-35
CBLB	PDGFRA	0.6907	4.783e-08	-0.8	4.175e-08	-0.401941	4.82725e-05
SMURF1	RAD23A	1.127	5.778e-11	-1.568	3.011e-16	0.417421	8.01996e-12
TRIM24	TRAF3	0.8133	9.218e-12	0.4045	0.0001316	0.618901	8.50815e-30
CCAR1	TP53	0.8331	1.525e-16	2.266	6.495e-07	0.694892	1.92691e-15
SMURF1	RIOK3	1.127	5.778e-11	0.8289	3.819e-12	0.617786	3.72819e-23
RFFL	TP53	0.9575	1.307e-10	2.266	6.495e-07	0.694892	1.92691e-15
SKP2	AKT1	1.42	1.311e-11	-0.631	2.816e-11	0.0347524	0.54899
SMURF1	PRKCI	1.127	5.778e-11	1.1	5.359e-13	0.982356	3.72589e-31
FZR1	DCPS	0.5246	3.505e-06	-0.08805	0.3683	0.349727	5.55363e-17
UCHL1	HSPA5	1.972	1.273e-07	1.542	8.855e-17	0.868213	2.74693e-40
CNOT4	KDM5C	0.5517	4.346e-10	1.082	1.006e-13	0.261402	5.48229e-08
RNF4	PML	2.01	2.864e-16	0.5183	0.0003374	0.342835	3.21192e-05
TRIM33	SMAD4	0.6059	5.275e-11	-0.558	6.892e-10	-0.309797	7.76738e-09
